# Supplementary material for: Single-cell transcriptomics of human iPSC differentiation dynamics reveal a core molecular network of Parkinson’s disease
Source: Commun Biol. 2022 Jan 13;5:49. doi: 10.1038/s42003-021-02973-7 (PMC8758783; doi:10.1038/s42003-021-02973-7)
Supplement: Supplementary file 4 — Supplementary Data 1 [file 42003_2021_2973_MOESM4_ESM.xlsx]

## Sheet: Sheet1
	gene	max_pval	Avg	gene	max_pval	Avg	gene	max_pval	Avg	gene	max_pval	Avg	gene	max_pval	Avg
	MTRNR2L1	3.71e-21	-0.632705	PTMAP5	2.02e-10	-0.184504	RP11.676M6.1	9.09e-05	-0.11574	CCT8	0.00649309	0.1397	FAM126A	0.00286484	0.233012
	S100A6	8.08e-18	-0.519201	ARGLU1	0.000297881	-0.184444	CHD2	0.00162777	-0.113329	TCTN3	0.00520494	0.140384	TUBGCP5	3.34e-08	0.233228
	ZNF280D	2.49e-17	-0.501474	IRX3	5.15e-05	-0.173121	SFSWAP	0.00188973	-0.110761	IQCB1	0.000626997	0.140961	PGD	6.71e-07	0.234756
	PLCB4	0.00673267	-0.484137	AZI2	0.000411494	-0.172009	TTC6	0.00436781	-0.110603	PHB	0.00306152	0.143319	SMARCA4	2.97e-06	0.237414
	VWA5A	9.85e-06	-0.445297	GOLGA8B	0.00336102	-0.171049	RP11.64B16.2	0.00115263	-0.107093	UQCRFS1	0.00272144	0.143745	CTSB	2.31e-06	0.238081
	TCEAL5	6.78e-14	-0.407465	RSRC2	4.62e-10	-0.167339	HNRNPCP2	0.000582453	-0.105584	LANCL1	0.00178177	0.144868	NIPA2	2.62e-08	0.241142
	RP11.692N5.2	3.69e-10	-0.40701	MAGI2.AS3	0.000503004	-0.166828	SOD1	0.000194577	-0.104648	CAMK2D	0.000748318	0.145973	MED15	1.26e-05	0.241397
	GOPC	5.87e-20	-0.374711	CSRP1	2.14e-06	-0.165002	RP4.796I17.5	0.00589429	-0.103214	POU6F2	0.00172609	0.153803	CD164	0.00282834	0.243237
	NLRP2	1.91e-09	-0.361703	ZNF75A	8.42e-07	-0.162649	TBRG1	0.00936671	-0.102922	ABLIM1	0.00131486	0.154438	PEG10	0.000382217	0.246996
	RALGPS2	0.000541711	-0.355017	ARMC2	0.000494035	-0.162387	SMARCB1	0.000146518	-0.102446	SC5D	0.00877682	0.155621	ZNF880	5.11e-08	0.256014
	MLF1	1.34e-17	-0.35168	FNBP1L	0.00125539	-0.15891	TRMT1L	0.00129151	-0.100318	GHITM	2.46e-05	0.155679	LMAN1	7.77e-08	0.25666
	CALM2P2	1.65e-22	-0.343434	CAT	0.00805893	-0.157431	SNX9	0.0098964	0.101408	LSM3	0.00656946	0.156166	ZNF37A	3.66e-09	0.26025
	BBS2	2.76e-15	-0.338026	NSA2	4.67e-05	-0.156443	DAB1	4.3e-05	0.10216	WDR11	0.00993658	0.157442	ACTN1	3.91e-10	0.26409
	MORF4L1P1	1.39e-11	-0.328967	MGMT	0.00882874	-0.156393	FTH1	0.000340877	0.102917	RPN2	0.00388426	0.158777	CYCS	0.000524728	0.266118
	FOS	6.99e-13	-0.322679	SMARCE1P6	1.86e-05	-0.155767	NAA20	0.00972134	0.104064	SRA1	5.11e-05	0.158825	OSBPL8	1.55e-08	0.267979
	RSRP1	5.42e-13	-0.30773	MT.CYB	1.51e-08	-0.15498	CEP350	0.00792884	0.105849	GOLT1B	0.000651639	0.159232	MYL12A	1.52e-12	0.270497
	PHYH	6.13e-05	-0.303725	MT.CO3	1.28e-08	-0.154923	CTC.444N24.7	0.00976827	0.110114	C21ORF91	0.00403333	0.159777	GABPB1.AS1	0.000289915	0.288925
	NAP1L5	4.87e-12	-0.282226	KIF27	0.00639117	-0.154591	FZD7	0.00710791	0.110122	IARS	0.00470592	0.160037	HSPA1A	0.0033498	0.292037
	MT.ND5	1.36e-17	-0.281841	CECR1	1.54e-07	-0.152572	AK6	0.00424152	0.110193	RRP7A	0.000219176	0.160167	C6ORF48	4e-20	0.292858
	ZNF528.AS1	2.88e-13	-0.277362	SLC7A8	0.00265564	-0.151958	NUDT21	0.00183328	0.110347	CNN3	0.000249139	0.161342	PCBP1	0.00109796	0.297458
	RP4.765C7.2	5.86e-08	-0.276953	LUC7L3	0.000409837	-0.151865	FGFR1	0.0046911	0.111743	CHAC1	8.92e-10	0.163698	CD59	1.96e-08	0.29857
	MALAT1	8.5e-09	-0.266794	PSMA4	0.0018596	-0.151763	IFI27L1	0.00612098	0.112229	RRAGD	0.0043024	0.164602	C19ORF53	5.42e-06	0.29976
	CROT	6.31e-05	-0.266516	RP11.288E14.2	4.65e-05	-0.150663	CCNB1IP1	0.00299856	0.112752	XPOT	0.00154277	0.1661	SNHG8	5.67e-09	0.300687
	ADGRG7	2.23e-07	-0.264726	ANKRD36	0.00242822	-0.149454	UBE2D2	0.00119713	0.112958	CCT4	5.01e-07	0.166487	CSTB	0.00130624	0.30372
	CALR	1.08e-08	-0.263997	TTC12	4.3e-05	-0.148145	ABCA5	0.000544618	0.113446	THUMPD3	0.00265735	0.167069	PALLD	4.8e-08	0.30585
	PTGR1	1.97e-08	-0.257442	AKAP8L	0.00846736	-0.147991	TET3	0.00293865	0.115143	SPRED1	8.51e-05	0.169204	MYL6	1.24e-19	0.307318
	CMTM8	3.02e-08	-0.256261	ZCCHC11	3.46e-05	-0.1479	HLA.B	0.000125303	0.115148	YPEL1	0.00224312	0.170544	CRYZ	1.31e-11	0.310316
	ZNF528	8.01e-10	-0.255458	RNPC3	0.00586408	-0.145792	WBSCR22	0.000745155	0.115177	NDUFB6	0.00130275	0.173038	SNAP29	0.000211933	0.312045
	TTC3	4.16e-08	-0.253455	SEPT02	0.000151521	-0.145238	SREK1IP1	0.0048768	0.116246	CSRP2	0.00469264	0.175132	CYFIP1	1.47e-10	0.313121
	AC009245.3	2.69e-07	-0.251867	FBXO9	0.00102691	-0.142844	CSNK1G3	0.000796255	0.116777	CUL3	1.58e-06	0.175144	EGLN3	0.00555704	0.319977
	NCALD	1.74e-06	-0.250469	NDUFB11	0.00145667	-0.142475	GXYLT1	0.00433342	0.117337	PTPRZ1	0.0020954	0.176779	RANBP1	1.73e-16	0.341634
	DNAJC15	2.13e-05	-0.249858	FGD4	0.00784919	-0.142427	ATG101	0.000279182	0.117858	TCEAL7	5.01e-11	0.177042	TAGLN	0.00367088	0.347444
	SHH	0.00020485	-0.246118	NKD1	0.00376127	-0.13954	NR1D2	7.71e-05	0.117899	PSMB5	0.00101726	0.177176	COMT	1.25e-11	0.354855
	MINOS1P3	2.08e-08	-0.241924	MRPS21	0.00339409	-0.138986	EIF3A	0.00282826	0.119508	EMP2	1.06e-08	0.1812	SLC25A4	1.61e-13	0.366386
	EFCAB2	1.23e-07	-0.238529	DAAM1	0.00904136	-0.138514	RAB9A	0.00609459	0.1199	ABRACL	0.00357474	0.18456	TYW3	1.73e-14	0.392286
	RP11.488C13.1	0.000383343	-0.237486	CCNL1	5.81e-05	-0.137436	RPA3	0.00476433	0.121816	PSMD7	0.0038526	0.185435	EPHA4	1.45e-06	0.402172
	RP11.475C16.1	8.3e-10	-0.234106	STK33	0.00487276	-0.137243	SHROOM3	0.00303094	0.121978	TIMELESS	2.26e-05	0.186412	RP11.122G18.7	1.54e-05	0.41369
	NME4	4.13e-06	-0.230103	NKX6.1	0.000362542	-0.135881	USP49	0.0035034	0.122086	ANXA5	2.16e-09	0.190359	HSPA8	4.07e-10	0.444231
	GPATCH8	0.00637274	-0.224332	TRA2A	0.00088874	-0.13493	MRPL17	0.00986164	0.123764	HNRNPA3	5.41e-06	0.190448	PCSK1	3.39e-05	0.44538
	TMEM132C	8.05e-07	-0.218778	MAP3K12	0.000347339	-0.134504	EIF3B	0.00152333	0.125457	RP11.298C3.2	2.98e-06	0.19105	LGI1	2.79e-09	0.499563
	TSPYL5	2.51e-11	-0.216073	FAM208A	7.79e-05	-0.134151	MRPL15	0.00182637	0.126098	HSPA1B	0.000120514	0.19143	PGK1	8.78e-31	0.512346
	TCF25	5.59e-13	-0.216046	NSMCE1	1.87e-05	-0.133123	RTCB	0.000500447	0.126216	C14ORF119	3.53e-05	0.192021	GPC3	2.49e-17	0.513468
	RP11.641D5.1	4e-13	-0.214486	ZNF83	0.000199033	-0.132906	MYO10	0.00422504	0.126217	PKP2	4.26e-06	0.192374	CCDC144NL.AS1	2.27e-09	0.712657
	EEF1A1	0.00188138	-0.212353	NONO	0.00481978	-0.132609	RBM12	0.00105541	0.128653	IPO5	6.1e-05	0.192791	SNHG5	2.84e-40	1.04288
	TMEM38B	0.00397983	-0.209834	NAALAD2	0.00108147	-0.130706	CNTNAP2	0.000680111	0.128887	IPO7	3.09e-07	0.194763	DLK1	8.21e-25	1.17355
	PRTG	2e-11	-0.207792	C6ORF118	0.000930598	-0.130052	IPO9	0.00283835	0.130686	NME1	0.000274128	0.196979
	PDIA6	4.07e-06	-0.207707	CHCHD2	0.00539948	-0.129362	MCL1	0.00496456	0.131906	EXOC5	3.08e-09	0.197759
	THAP9.AS1	0.000433983	-0.207059	RP11.76E16.2	0.000853783	-0.128983	NUP62	0.00274553	0.13191	SLK	0.00823791	0.198255
	KIAA1211	0.00803277	-0.206904	PSMD5.AS1	0.00592363	-0.128797	SUGT1	0.00457522	0.132896	GNB1	0.00204025	0.207794
	RBM39	0.00181663	-0.205783	PPP1R21	0.00322791	-0.12647	WDR34	0.00201102	0.133403	FRA10AC1	0.000239065	0.20853	Genes identified only at four timepoints iPSCs, D6, D15, D21
	HNRNPC	1.95e-08	-0.20493	PHTF1	0.00628995	-0.126108	ZNF593	0.00238258	0.134255	MYL9	2.32e-05	0.210301
	CBX3P9	1.01e-07	-0.204375	SH3YL1	0.000700914	-0.125252	BTN2A2	0.00134515	0.134295	PLIN2	2.15e-11	0.210704	RP13.258O15.1	0.00338966	-0.248913
	GTF2I	7.03e-05	-0.203255	SPATA7	0.00174191	-0.124978	ANKRD11	0.00197848	0.135212	ENAH	5.29e-09	0.212582	HNRNPCP1	0.00293077	-0.169151
	CLHC1	0.00197239	-0.202306	FAM184A	0.00220293	-0.124271	ELOVL5	0.00114316	0.13656	HIC2	2.23e-06	0.212894	SRSF9	0.00405209	-0.143081
	HMGN1P38	3.95e-12	-0.198085	RAB4A	0.000950219	-0.121692	NDUFA12	0.000114057	0.136939	PFKP	0.00480465	0.213362	HSD17B4	0.00297245	-0.133773
	ZSCAN30	0.00235967	-0.194783	LINC00909	0.00152265	-0.120349	THAP7	2.82e-08	0.137135	BRCA2	9.99e-07	0.21523	RNF26	0.00265177	0.113415
	EIF5P1	0.000169746	-0.193751	VPS39	0.00583375	-0.118699	RFWD3	1.13e-05	0.138744	EIF1AY	0.000364202	0.215634	KMT2A	0.00536533	0.14195
	LRIG3	6.9e-06	-0.189533	PDAP1	0.00492588	-0.118219	GNAS	0.00274399	0.139203	CENPW	5.06e-10	0.218021	IWS1	0.000726	0.139
	CBX1	0.00156007	-0.186076	ANKRD26	0.000888283	-0.117861	PSMC3IP	0.00806541	0.139229	DPH3	0.000147379	0.218172
	PSMG3	0.00190252	-0.18575	RRAGB	0.000927229	-0.116108	AK4	0.00180216	0.139307	CRKL	1.44e-10	0.224121
