# Supplementary material for: Single-cell transcriptomics of human iPSC differentiation dynamics reveal a core molecular network of Parkinson’s disease
Source: Commun Biol. 2022 Jan 13;5:49. doi: 10.1038/s42003-021-02973-7 (PMC8758783; doi:10.1038/s42003-021-02973-7)
Supplement: Supplementary file 5 — Supplementary Data 2 [file 42003_2021_2973_MOESM5_ESM.xlsx]

## Sheet: Sheet1
Source	Target	Source	Target	Source	Target	Source	Target	Source	Target	Source	Target	Source	Target	Source	Target	Source	Target
ABCA5	C19ORF53	EIF3A	MALAT1	HSPA1A	IARS	MYL12A	MYL9	PCSK1	PEG10	RALGPS2	SLK	SHH	ZCCHC11	TTC3	TUBGCP5	TTC6	RPA3
AK4	CHCHD2	EIF3A	FAM126A	HSPA1A	IPO7	MYL12A	MYO10	PCSK1	PSMA4	RALGPS2	AK6	SHH	AK6	TTC3	TYW3	TTC6	FGD4
AK4	CUL3	EIF3A	FGD4	HSPA1A	IPO9	MYL12A	NCALD	PCSK1	PTPRZ1	RANBP1	RBM39	SHROOM3	SLC7A8	TTC3	UQCRFS1	TTC6	NAP1L5
ANKRD11	ANKRD26	EIF3A	TCEAL7	HSPA1B	KMT2A	MYL12A	NDUFA12	PCSK1	SMARCA4	RANBP1	RNPC3	SHROOM3	SLK	TTC3	USP49	TTC6	ZNF528
ANKRD26	YPEL1	EIF3B	MALAT1	HSPA8	IARS	MYL12A	AK6	PCSK1	MTRNR2L1	RANBP1	RPN2	SLC25A4	SLK	TTC3	VWA5A	YPEL1	RPA3
ANXA5	ATG101	EIF3B	TCEAL7	HSPA8	IPO5	MYL6	MYL9	PDAP1	PDIA6	RANBP1	RRAGD	SLC25A4	SMARCA4	TTC3	ZCCHC11	YPEL1	FGD4
ANXA5	FNBP1L	ELOVL5	GPC3	HSPA8	KIF27	MYL6	MYO10	PDAP1	PEG10	RANBP1	RRP7A	SLC25A4	SPRED1	TTC3	FGD4	YPEL1	FNBP1L
ANXA5	AK6	ELOVL5	HNRNPA3	HSPA8	LSM3	MYL6	NCALD	PDIA6	PEG10	RANBP1	RSRC2	SLC25A4	SRA1	TTC3	ZNF528	YPEL1	NAP1L5
ARGLU1	AZI2	ELOVL5	HSPA8	IARS	IPO5	MYL6	NME1	PDIA6	PGD	RANBP1	RTCB	SLC25A4	SUGT1	TTC3	AK6	YPEL1	MTRNR2L1
ARGLU1	CAMK2D	EMP2	AK6	IARS	LGI1	MYL9	MYO10	PDIA6	PGK1	RANBP1	SLC7A8	SLC7A8	SLK	TUBGCP5	TYW3	YPEL1	CENPW
ARGLU1	CCNL1	ENAH	MALAT1	IARS	MTRNR2L1	MYL9	NAALAD2	PDIA6	PHTF1	RANBP1	SLK	SLC7A8	SOD1	TUBGCP5	USP49	YPEL1	ZNF528
ATG101	C19ORF53	ENAH	EPHA4	IPO5	IPO7	MYL9	NCALD	PDIA6	PKP2	RANBP1	SMARCA4	SLK	SMARCA4	TUBGCP5	VWA5A	YPEL1	TCEAL7
ATG101	ZNF528	ENAH	EXOC5	IPO5	KIF27	MYL9	NDUFA12	PDIA6	PLIN2	RANBP1	TIMELESS	SLK	SOD1	TYW3	UQCRFS1	RPA3	ADGRG7
AZI2	CAMK2D	ENAH	FAM126A	IPO5	LGI1	MYL9	NONO	PDIA6	PSMA4	RANBP1	AK6	SLK	SPATA7	TYW3	VWA5A	RPA3	NLRP2
BRCA2	CSRP2	ENAH	GPC3	IPO5	LSM3	MYL9	OSBPL8	PDIA6	RALGPS2	RBM12	SH3YL1	SLK	TTC3	TYW3	WBSCR22	RPA3	PSMG3
C19ORF53	CALR	MALAT1	EPHA4	IPO7	IPO9	MYL9	PALLD	PDIA6	GXYLT1	RBM12	SMARCB1	SLK	ZNF280D	TYW3	TTC6	RPA3	FGD4
C19ORF53	CCT4	MALAT1	EXOC5	IPO7	KIF27	MYO10	NAALAD2	PEG10	PGD	RBM12	ZCCHC11	SLK	TCEAL7	TYW3	RPA3	RPA3	EIF1AY
C21ORF91	CALR	MALAT1	FAM126A	IPO7	KMT2A	MYO10	NCALD	PEG10	PHB	RBM12	YPEL1	SMARCA4	SPRED1	TYW3	CENPW	RPA3	CENPW
CALR	CAMK2D	MALAT1	HNRNPC	IPO7	LGI1	MYO10	NDUFA12	PEG10	PHTF1	RBM12	RPA3	SMARCA4	SRA1	UBE2D2	UQCRFS1	RPA3	AK6
CALR	CCNB1IP1	MALAT1	HSPA8	IPO7	LMAN1	MYO10	OSBPL8	PEG10	RALGPS2	RBM12	FGD4	SMARCA4	SUGT1	UBE2D2	VWA5A	ADGRG7	NLRP2
CAMK2D	CCNL1	MALAT1	KIF27	IPO7	LSM3	MYO10	ZCCHC11	PEG10	YPEL1	RBM12	FNBP1L	SMARCB1	XPOT	UBE2D2	WBSCR22	ADGRG7	FGD4
CAMK2D	ZCCHC11	MALAT1	MYO10	IPO7	CENPW	MYO10	AK6	PFKP	PGD	RBM39	RRAGD	SMARCB1	FGD4	UQCRFS1	USP49	ADGRG7	NAP1L5
CAMK2D	TTC6	EPHA4	EXOC5	IPO9	LSM3	NAALAD2	NCALD	PGD	PGK1	RBM39	RSRC2	SOD1	SPRED1	UQCRFS1	VWA5A	ADGRG7	ZNF528
CBX1	ZCCHC11	EPHA4	FAM126A	IQCB1	NDUFB11	NAALAD2	NDUFB6	PGD	PHB	RBM39	RSRP1	SOD1	SRA1	UQCRFS1	WBSCR22	TBRG1	ZNF75A
CCNB1IP1	CCT4	EPHA4	GPC3	IRX3	KIF27	NAALAD2	NKD1	PGD	PHTF1	RBM39	VWA5A	SOD1	SUGT1	USP49	VWA5A	NLRP2	PSMG3
CCNB1IP1	CSNK1G3	EPHA4	PLIN2	IRX3	LGI1	NAALAD2	NME1	PGD	MTRNR2L1	RBM39	ZCCHC11	SOD1	TAGLN	USP49	WBSCR22	NLRP2	FGD4
CCNB1IP1	FAM126A	EPHA4	MTRNR2L1	IRX3	LMAN1	NAALAD2	ZCCHC11	PGK1	PHB	RFWD3	SPRED1	SOD1	WBSCR22	USP49	WDR11	NLRP2	FNBP1L
CCNL1	CCT8	EXOC5	FAM126A	KIF27	LGI1	NCALD	NDUFA12	PGK1	PHTF1	RFWD3	SUGT1	SOD1	ZNF528	USP49	ZCCHC11	NLRP2	NAP1L5
CCNL1	CEP350	EXOC5	FAM208A	KIF27	LMAN1	NCALD	NDUFB6	PGK1	PKP2	RFWD3	TAGLN	SPATA7	SPRED1	USP49	C6ORF118	NLRP2	TCEAL7
CCNL1	CHD2	EXOC5	FGFR1	KIF27	LRIG3	NCALD	NKD1	PGK1	PLIN2	RFWD3	TCEAL5	SPATA7	SRA1	USP49	RPA3	PSMG3	FGD4
CCNL1	PLIN2	EXOC5	FZD7	KIF27	LSM3	NCALD	NME1	PGK1	TCEAL7	RFWD3	TTC3	SPATA7	SUGT1	USP49	FGD4	PSMG3	EIF1AY
CCT4	CCT8	FAM126A	FAM208A	KIF27	RBM12	NCALD	PCSK1	PHB	PHTF1	RFWD3	TUBGCP5	SPATA7	TAGLN	USP49	MTRNR2L1	PSMG3	MTRNR2L1
CCT4	MTRNR2L1	FAM126A	FGFR1	KMT2A	LGI1	NCALD	PDIA6	PHB	PHYH	RNPC3	SPATA7	SPATA7	TCEAL5	VPS39	YPEL1	PSMG3	CENPW
CCT4	TCEAL7	FAM208A	FGFR1	KMT2A	LMAN1	NCALD	RALGPS2	PHB	PKP2	RNPC3	TAGLN	SPATA7	TCF25	VWA5A	WBSCR22	PSMG3	ZNF528
CCT8	CD164	FAM208A	FOS	KMT2A	PCSK1	NCALD	VWA5A	PHB	PLCB4	RNPC3	TCF25	SPATA7	TRA2A	VWA5A	WDR11	FGD4	RNF26
CCT8	CNTNAP2	FAM208A	GPATCH8	KMT2A	FNBP1L	NCALD	ZNF593	PHB	PSMA4	RNPC3	TMEM38B	SPATA7	TTC3	VWA5A	ZCCHC11	FGD4	FNBP1L
CD164	CEP350	FAM208A	GPC3	LANCL1	LUC7L3	NDUFA12	NDUFB6	PHB	PSMB5	RPN2	RRAGB	SPRED1	SRA1	WBSCR22	WDR11	FGD4	NAP1L5
CD164	CNTNAP2	FAM208A	HSPA8	LANCL1	MCL1	NDUFA12	NIPA2	PHTF1	PHYH	RPN2	RRAGD	SPRED1	SUGT1	WBSCR22	ZCCHC11	FGD4	CENPW
CD59	THAP7	FAM208A	KIF27	LANCL1	MYO10	NDUFA12	NME1	PHTF1	PLCB4	RPN2	RRP7A	SPRED1	TAGLN	WBSCR22	ZNF593	EIF1AY	MTRNR2L1
CECR1	NKX6.1	FAM208A	CMTM8	LGI1	LMAN1	NDUFA12	FGD4	PHYH	PKP2	RPN2	RSRC2	SPRED1	TRA2A	WBSCR22	C6ORF118	EIF1AY	CENPW
CEP350	CHD2	FAM208A	MTRNR2L1	LGI1	MYO10	NDUFB11	NSA2	PHYH	PLCB4	RPN2	RSRP1	SPRED1	TTC3	WBSCR22	RPA3	FNBP1L	NAP1L5
CHD2	CNN3	FBXO9	LUC7L3	LGI1	NCALD	NDUFB6	NIPA2	PHYH	TSPYL5	RPN2	RTCB	SPRED1	TUBGCP5	WBSCR22	ADGRG7	FNBP1L	MTRNR2L1
CHD2	CNTNAP2	FBXO9	MT.CO3	LMAN1	LRIG3	NDUFB6	NME1	PHYH	AK6	RPN2	SLC25A4	SRA1	SUGT1	WBSCR22	NLRP2	FNBP1L	CENPW
CHD2	CROT	FGFR1	FTH1	LMAN1	LSM3	NIPA2	NKD1	PKP2	PLCB4	RPN2	SLC7A8	SRA1	TCEAL7	WBSCR22	FNBP1L	FNBP1L	ZNF528
CNN3	CNTNAP2	FGFR1	FZD7	LMAN1	LUC7L3	NIPA2	NME1	PKP2	PLIN2	RPN2	ZNF528	SRSF9	RPA3	WBSCR22	AK6	FNBP1L	AK6
CNN3	CROT	FGFR1	GHITM	LMAN1	MRPL15	NIPA2	NUDT21	PKP2	PSMA4	RPN2	TCEAL7	SRSF9	NLRP2	WBSCR22	WDR34	FNBP1L	TCEAL7
CNN3	MALAT1	FOS	FTH1	LMAN1	MT.ND5	NIPA2	PCBP1	PKP2	PSMB5	RRAGB	RSRC2	SRSF9	PSMG3	WDR11	ZCCHC11	NAP1L5	CENPW
CNN3	RTCB	FOS	FZD7	LMAN1	MYO10	NKD1	NME1	PLCB4	PLIN2	RRAGB	RSRP1	SRSF9	FNBP1L	XPOT	YPEL1	NAP1L5	ZNF528
CNTNAP2	CSTB	FOS	GHITM	LMAN1	NUDT21	NKD1	NONO	PLCB4	PSMA4	RRAGD	RSRC2	SRSF9	MTRNR2L1	XPOT	FNBP1L	ZNF75A	MTRNR2L1
COMT	HIC2	FOS	NCALD	LMAN1	ZNF37A	NKD1	OSBPL8	PLCB4	PSMB5	RRAGD	SHROOM3	SUGT1	TAGLN	XPOT	MTRNR2L1	ZNF75A	ZNF528
COMT	NSA2	FOS	AK6	LMAN1	TTC6	NKD1	PDAP1	PLCB4	RALGPS2	RRP7A	RSRP1	SUGT1	TCEAL5	XPOT	CENPW	MTRNR2L1	CENPW
CRKL	EIF3B	FRA10AC1	MYL6	LMAN1	CENPW	NKD1	PDIA6	PLCB4	MTRNR2L1	RRP7A	RTCB	SUGT1	THUMPD3	XPOT	AK6	MTRNR2L1	ZNF528
CROT	CSTB	FRA10AC1	MYO10	LRIG3	LSM3	NKD1	PHYH	PLCB4	AK6	RRP7A	SLC7A8	SUGT1	TRA2A	ZCCHC11	ZNF83	MTRNR2L1	AK6
CROT	CTSB	FTH1	FZD7	LRIG3	MCL1	NKX6.1	PALLD	PLCB4	TCEAL7	RRP7A	SOD1	SUGT1	TSPYL5	ZCCHC11	ZSCAN30	MTRNR2L1	TCEAL7
CROT	CUL3	FTH1	YPEL1	LRIG3	MRPS21	NKX6.1	SHH	PLIN2	PSMB5	RSRC2	RSRP1	SUGT1	TTC3	ZCCHC11	C6ORF118	CENPW	ZNF528
CROT	ZNF528	FZD7	GHITM	LRIG3	MYO10	NKX6.1	SHROOM3	PLIN2	PTPRZ1	RSRC2	RTCB	SUGT1	TYW3	ZCCHC11	BBS2	CENPW	AK6
CRYZ	CYCS	FZD7	GPC3	LRIG3	MTRNR2L1	NKX6.1	SLK	PLIN2	RALGPS2	RSRC2	S100A6	SUGT1	AK6	ZCCHC11	ZNF280D	CENPW	WDR34
CSNK1G3	CUL3	FZD7	GTF2I	LSM3	LUC7L3	NME1	NME4	PLIN2	RANBP1	RSRC2	SLC7A8	TAGLN	THAP7	ZCCHC11	TTC6	ZNF528	AK6
CSNK1G3	DPH3	FZD7	HNRNPC	LSM3	MRPL15	NME1	NONO	PLIN2	RBM39	RSRC2	SOD1	TAGLN	THUMPD3	ZCCHC11	FGD4	ZNF528	TCEAL7
CSRP2	CSTB	FZD7	HSPA8	LSM3	MRPS21	NME1	NUDT21	PLIN2	RPN2	RSRP1	S100A6	TAGLN	TRA2A	ZCCHC11	AK6	AK6	TCEAL7
CSRP2	CYCS	GHITM	GTF2I	LSM3	MYO10	NME1	OSBPL8	PLIN2	RRAGD	RSRP1	SHH	TAGLN	TTC3	ZNF593	BBS2
CSRP2	TCTN3	GHITM	HNRNPC	LSM3	OSBPL8	NME1	PALLD	PLIN2	RSRP1	RSRP1	SHROOM3	TAGLN	TUBGCP5	ZNF593	CLHC1
CSTB	CTSB	GHITM	HSPA8	LSM3	YPEL1	NME1	PCSK1	PLIN2	RTCB	RSRP1	SLK	TAGLN	AK6	ZNF593	CMTM8
CSTB	CYCS	GHITM	AK6	LSM3	AK6	NME1	AK6	PLIN2	SHH	RSRP1	TCEAL7	TCEAL5	TCF25	ZNF593	ZNF280D
CTSB	CYCS	GNAS	NSA2	LUC7L3	MRPL15	NME4	NONO	PLIN2	SLC25A4	RSRP1	GXYLT1	TCEAL5	TMEM38B	ZNF593	TTC6
CTSB	MALAT1	GNB1	NR1D2	LUC7L3	MRPS21	NME4	NUDT21	PLIN2	SLK	RTCB	SC5D	TCEAL5	TRA2A	ZNF593	RPA3
CTSB	AK6	GOPC	KIF27	LUC7L3	MT.CO3	NME4	ZNF528	PLIN2	SOD1	RTCB	SFSWAP	TCEAL5	NLRP2	ZNF83	ZSCAN30
CYCS	DAAM1	GOPC	KMT2A	LUC7L3	MT.ND5	NONO	NR1D2	PLIN2	SPRED1	RTCB	SLC25A4	TCF25	TRA2A	ZNF83	YPEL1
CYCS	DLK1	GOPC	LRIG3	LUC7L3	MYO10	NONO	NUDT21	PLIN2	FGD4	RTCB	SLC7A8	TCF25	TSPYL5	ZNF880	CENPW
CYCS	EGLN3	GOPC	LSM3	MAP3K12	MRPS21	NONO	OSBPL8	POU6F2	RFWD3	RTCB	SOD1	TCF25	TTC3	ZSCAN30	C6ORF118
CYCS	EIF3A	GOPC	LUC7L3	MAP3K12	MT.CO3	NONO	PALLD	POU6F2	SPATA7	RTCB	SUGT1	TCF25	TYW3	ZSCAN30	BBS2
CYCS	XPOT	GOPC	NCALD	MAP3K12	MT.ND5	NR1D2	OSBPL8	POU6F2	TAGLN	RTCB	FNBP1L	TCF25	ZNF528	ZSCAN30	CMTM8
CYFIP1	DPH3	GOPC	PDIA6	MCL1	MYL12A	NSA2	NUDT21	POU6F2	TMEM38B	S100A6	SLK	TCTN3	FGD4	C6ORF118	BBS2
CYFIP1	EIF3B	GPATCH8	HNRNPA3	MCL1	MYL6	NSA2	NUP62	PSMA4	PSMB5	S100A6	SOD1	TCTN3	FNBP1L	C6ORF118	TTC6
CYFIP1	EMP2	GPATCH8	HSPA1A	MCL1	PLIN2	NSA2	OSBPL8	PSMA4	PTPRZ1	S100A6	SPATA7	TCTN3	MTRNR2L1	C6ORF118	YPEL1
CYFIP1	ENAH	GPATCH8	HSPA8	MED15	SRSF9	NSA2	PCBP1	PSMA4	S100A6	S100A6	SPRED1	THAP7	THUMPD3	C6ORF118	ZNF528
CYFIP1	MALAT1	GPATCH8	IPO5	MLF1	MYL9	NUDT21	NUP62	PSMB5	PSMD7	S100A6	SRA1	THAP7	TRA2A	BBS2	CLHC1
DAAM1	EGLN3	GPATCH8	KIF27	MLF1	MYO10	NUDT21	OSBPL8	PSMB5	PTPRZ1	S100A6	SUGT1	THUMPD3	TRA2A	BBS2	CMTM8
DAAM1	MALAT1	GPATCH8	KMT2A	MLF1	NAALAD2	NUDT21	PALLD	PSMB5	RALGPS2	S100A6	TAGLN	THUMPD3	TSPYL5	BBS2	ZNF280D
DLK1	EEF1A1	GPC3	GTF2I	MRPL15	MRPL17	NUDT21	PCBP1	PSMB5	RANBP1	S100A6	TCEAL5	THUMPD3	TTC3	BBS2	TTC6
DLK1	EGLN3	GPC3	HNRNPC	MRPL17	MRPS21	NUP62	OSBPL8	PSMC3IP	PTPRZ1	S100A6	TTC3	THUMPD3	TUBGCP5	CLHC1	CMTM8
DLK1	EIF3A	GPC3	HSPA8	MRPL17	MT.CO3	NUP62	PCBP1	PSMC3IP	RALGPS2	S100A6	AK6	THUMPD3	TYW3	CLHC1	ZNF280D
DLK1	FZD7	GPC3	IPO5	MRPL17	MYO10	NUP62	PCSK1	PSMC3IP	RANBP1	SC5D	SFSWAP	THUMPD3	UBE2D2	CLHC1	TTC6
DLK1	C6ORF118	GPC3	KIF27	MRPL17	TCEAL7	OSBPL8	PALLD	PSMD7	PTPRZ1	SC5D	SLC25A4	THUMPD3	RPA3	CLHC1	FGD4
DNAJC15	EPHA4	GPC3	LGI1	MRPS21	MT.CO3	OSBPL8	PCBP1	PSMD7	RALGPS2	SC5D	SMARCA4	THUMPD3	ZNF528	CMTM8	ZNF280D
DNAJC15	FGFR1	GPC3	NCALD	MRPS21	MT.CYB	OSBPL8	RBM12	PSMD7	RPN2	SC5D	SOD1	TIMELESS	TUBGCP5	CMTM8	TTC6
DPH3	EEF1A1	GTF2I	HNRNPC	MRPS21	AK6	OSBPL8	TTC3	PTPRZ1	RALGPS2	SC5D	SRA1	TIMELESS	TYW3	CMTM8	FGD4
DPH3	EIF3A	GTF2I	HSPA8	MT.CO3	MT.CYB	PALLD	PCBP1	PTPRZ1	RANBP1	SFSWAP	SHH	TIMELESS	UBE2D2	CMTM8	ZNF528
EEF1A1	EGLN3	HIC2	NUP62	MT.CO3	MYO10	PALLD	PCSK1	PTPRZ1	RBM39	SFSWAP	SLC25A4	TIMELESS	UQCRFS1	STK33	YPEL1
EEF1A1	EIF3A	HLA.B	PKP2	MT.CO3	FNBP1L	PALLD	PDAP1	PTPRZ1	AK6	SFSWAP	SLC7A8	TIMELESS	VWA5A	STK33	FNBP1L
EEF1A1	AK6	HNRNPA3	HSPA8	MT.CO3	AK6	PALLD	PDIA6	RAB4A	SRSF9	SFSWAP	SLK	TIMELESS	WBSCR22	STK33	NAP1L5
EFCAB2	FAM184A	HNRNPA3	IARS	MT.CYB	MT.ND5	PALLD	PKP2	RAB4A	ZNF280D	SFSWAP	SOD1	TIMELESS	AK6	STK33	ZNF75A
EFCAB2	MYO10	HNRNPA3	IPO7	MT.CYB	MYL12A	PALLD	PLIN2	RAB4A	TTC6	SFSWAP	SRA1	TMEM38B	TRA2A	STK33	CENPW
EGLN3	EIF3A	HNRNPC	HSD17B4	MT.ND5	MYL12A	PALLD	RALGPS2	RAB4A	RPA3	SH3YL1	YPEL1	TRA2A	TSPYL5	STK33	ZNF528
EGLN3	EIF3B	HNRNPC	HSPA8	MT.ND5	MYO10	PCBP1	PCSK1	RAB4A	NLRP2	SH3YL1	CHAC1	TRA2A	TTC12	ZNF280D	TTC6
EGLN3	EMP2	HNRNPC	RTCB	MT.ND5	NCALD	PCBP1	PDAP1	RAB4A	NAP1L5	SHH	SHROOM3	TRA2A	TTC3	ZNF280D	ADGRG7
EGLN3	MTRNR2L1	HSD17B4	HSPA8	MT.ND5	NONO	PCBP1	PDIA6	RALGPS2	RANBP1	SHH	SLC7A8	TRA2A	RPA3	ZNF280D	FGD4
EGLN3	AK6	HSD17B4	MTRNR2L1	MT.ND5	OSBPL8	PCBP1	PEG10	RALGPS2	RBM39	SHH	SLK	TRA2A	ZNF528	ZNF37A	YPEL1
EIF3A	EIF3B	HSD17B4	GXYLT1	MT.ND5	PALLD	PCSK1	PDAP1	RALGPS2	RSRP1	SHH	SOD1	TSPYL5	TTC12	ZNF37A	PSMG3
EIF3A	ENAH	HSPA1A	HSPA1B	MYL12A	MYL6	PCSK1	PDIA6	RALGPS2	S100A6	SHH	SPRED1	TSPYL5	TTC3	TTC6	YPEL1
