# Supplementary material for: Single-cell transcriptomics of human iPSC differentiation dynamics reveal a core molecular network of Parkinson’s disease
Source: Commun Biol. 2022 Jan 13;5:49. doi: 10.1038/s42003-021-02973-7 (PMC8758783; doi:10.1038/s42003-021-02973-7)
Supplement: Supplementary file 6 — Supplementary Data 3 [file 42003_2021_2973_MOESM6_ESM.xlsx]

## Sheet: Sheet1
	Gene	Group	Ncmp/Acmp	Vmt/exoc.	Stress/Ccp	RNA met.	Protein met.	Nuclear/mito/secretory	Ubbiquitination	PD
	ACTN1	A		Vmt/exoc.				Secv		PD		Acmp	aromatic compound metabolic process (subgroup of Ncmp)
	BBS2	A		Vmt			Pl					ccp	cellular catabolic process
	CALR	A	Ncmp/Acmp	Vmt	Stress		Ps/Pl	Nu/secv		PD		exoc	exocytosis
	CD59	A		Vmt/exoc.				Secv		PD		lys	lysosome
	CECR1	A	Acmp	Vmt/exoc.	Ccp			Secv/lys		PD		mito	mitochondrial
	CMTM8	A					Pl	Nu		PD		Ncmp	nitrogen compound metabolic process
	COMT	A	Acmp		Stress/Ccp					PD		Nu	nucleus
	CRYZ	A			Ccp					PD		Pf	protein folding
	CYFIP1	A		Vmt/exoc.				Secv		PD		Pl	protein localization
	DLK1	A								PD		Pn-m	Metabolism of proteins
	EFCAB2	A								PD		Ps	protein stability
	ENAH	A								PD		Pt	protein transporter
	EXOC5	A		Vmt			Pl			PD		Ptpm	post-translational protein modification
	FOS	A	Acmp		Stress			Nu	Ubi	PD		RNAm	Metabolism of RNA
	GOPC	A		Vmt			Pl	Lys		PD		RNAp	RNA processing
	GPC3	A	Ncmp/Acmp				Ptpm	Lys		PD		secv	secretory vesicle
	GPR128	A								PD		stress	cellular response to stress
	GPR128	A								PD		Ubi	Ubl conjugation
	HNRNPC	A	Acmp			RNAm		Nu	Ubi	PD		Vmt	vesicle-mediated transport
	HSPA8	A	Acmp	Vmt/exoc.	Stress/Ccp	RNAm	Ps/Pl	Nu/secv/lys	Ubi	PD
	LGI1	A								PD
	LMAN1	A		Vmt			Pl			PD
	MALAT1	A								PD
	MALAT1	A								PD
	MLF1	A	Acmp							PD
	MTRNR2L1	A								PD
	MYL12A	A								PD
	MYL6	A								PD
	NAP1L5	A						Nu
	NIPA2	A								PD
	NLRP2	A								PD
	OSBPL8	A	Ncmp/Acmp				Pl	Nu		PD
	PALLD	A						Nu		PD
	PGK1	A	Acmp		Stress/Ccp					PD
	PTGR1	A								PD
	RANBP1	A	Ncmp/Acmp		Ccp		Pl	Nu	Ubi	PD
	S100A6	A						Nu		PD
	SLC25A4	A					Pl	Mito		PD
	TCEAL5	A	Acmp					Nu
	TSPYL5	A						Nu		PD
	TYW3	A	Acmp			RNAm
	ZNF280D	A	Acmp					Nu	Ubi	PD
	ZNF37A	A	Acmp					Nu
	ZNF528	A	Acmp					Nu
	AK4	B	Ncmp/Acmp							PD
	AK6	B	Acmp		Stress		Ps	Nu
	ATG101	B			Ccp					PD
	C19ORF53	B						Nu
	C21ORF91	B								PD
	CAT	B	Ncmp/Acmp	Vmt/exoc.	Stress/Ccp		Pl	Secv/mito/lys		PD
	CBX1	B						Nu	Ubi	PD
	CBX3P9	B								PD
	CCNB1IP1	B	Acmp					Nu	Ubi	PD
	CD164	B						Lys
	CENPW	B						Nu
	CEP350	B						Nu		PD
	CNTNAP2	B					Pl			PD
	CRKL	B	Ncmp/Acmp		Stress			Nu		PD
	CSNK1G3	B	Ncmp/Acmp	Vmt				Nu		PD
	CSTB	B		Vmt/exoc.				Nu/secv		PD
	CTSB	B	Ncmp/Acmp	Vmt/exoc.	Ccp			Nu/secv/lys		PD
	DNAJC15	B					Pl	Mito		PD
	DPH3	B	Ncmp/Acmp					Nu		PD
	EEF1A1	B	Acmp	Vmt/exoc.	Stress			Nu/secv/lys	Ubi	PD
	EGLN3	B	Ncmp/Acmp		Stress			Nu		PD
	EIF1AY	B								PD
	EIF3A	B	Ncmp/Acmp					Nu		PD
	EIF3B	B	Ncmp/Acmp							PD
	FAM126A	B					Pl			PD
	FAM208A	B	Acmp					Nu	Ubi
	FBXO9	B	Ncmp/Acmp		Ccp		Ptpm			PD
	FZD7	B			Stress				Ubi
	GTF2I	B	Acmp					Nu	Ubi
	HIC2	B	Acmp					Nu
	HLA-B	B		Vmt/exoc.					Ubi	PD
	HSD17B4	B	Acmp		Ccp		Pl			PD
	IPO7	B					Pt/Pl	Nu		PD
	IPO9	B					Pt/Pl	Nu		PD
	IQCB1	B						Nu		PD
	KMT2A	B	Acmp					Nu	Ubi
	LANCL1	B								PD
	MED15	B	Acmp					Nu	Ubi
	MRPL15	B	Ncmp/Acmp					Mito		PD
	MRPL17	B	Ncmp/Acmp					Mito
	MYL9	B								PD
	MYO10	B		Vmt				Nu		PD
	NDUFB11	B						Mito		PD
	NME4	B	Acmp					mito		PD
	NONO	B	Acmp		Stress	RNAp		Nu	Ubi	PD
	NSA2	B	Acmp			RNAp		Nu	Ubi
	NUP62	B	Acmp		Stress	RNAm	Pl	Nu
	PCBP1	B	Acmp			RNAm		Nu	Ubi	PD
	PDAP1	B		Vmt/exoc.				Secv	Ubi	PD
	PFKP	B	Acmp		Ccp					PD
	PGD	B	Acmp							PD
	PKP2	B					Pl	Nu
	PSMB5	B	Ncmp/Acmp		Stress/Ccp	RNAm	Ptpm	Nu		PD
	PSMD7	B	Ncmp/Acmp	Vmt/exoc.	Stress/Ccp	RNAm	Ptpm	Nu/secv	Ubi	PD
	PSMG3	B								PD
	RAB4A	B					Pt/Pl	Secv		PD
	RBM12	B						Nu
	RFWD3	B	Acmp		Stress			Nu		PD
	RNF26	B	Ncmp/Acmp				Pl			PD
	RRAGD	B			Stress		Pl	Nu/lys		PD
	RRP7A	B	Acmp			RNAm		Nu
	RTCB	B	Acmp			RNAm		Nu	Ubi	PD
	SHROOM3	B					Pl
	SLC7A8	B	Ncmp/Acmp							PD
	SLK	B	Ncmp/Acmp		Stress					PD
	SMARCA4	B	Acmp					Nu	Ubi	DA
	SMARCB1	B	Acmp		Stress			Nu	Ubi
	SNAP29	B		Vmt/exoc.	Ccp		Pl	Nu/secv/lys		PD
	SRA1	B	Acmp					Nu		PD
	SRSF9	B	Acmp			RNAm	Pl	Nu	Ubi	PD
	STK33	B	Ncmp/Acmp
	TCEAL7	B	Acmp					Nu
	TCF25	B	Acmp					Nu
	TCTN3	B						Nu		PD
	THAP7	B	Acmp					Nu
	THUMPD3	B	Acmp			RNAp		Nu
	TMEM38B	B						Nu
	TRA2A	B	Acmp			RNAp		Nu	Ubi	PD
	TTC3	B	Ncmp/Acmp		Ccp			Nu		PD
	TUBGCP5	B								PD
	WBSCR22	B	Acmp			RNAm		Nu	Ubi
	WDR11	B						Nu
	WDR34	B					Pl
	YPEL1	B						Nu
	ZNF593	B	Acmp				Pl	Nu		PD
	ZNF75A	B	Acmp					Nu		PD
	ZNF83	B	Acmp					Nu		PD
	CHCHD2	B-PD	Acmp		Stress		Pl	Nu/mito		PD
	ABRACL	C								PD
	CNN3	C								PD
	CUL3	C	Ncmp/Acmp	Vmt	Stress/Ccp		Ps	Nu	Ubi	PD
	CYCS	C	Acmp		Stress			Nu/mito		PD
	FRA10AC1	C						Nu
	GNB1	C			Stress					PD
	IPO5	C					Pt/Pl	Nu		PD
	MGMT	C	Acmp		Stress			Nu
	PHYH	C			Ccp		Pl
	PLCB4	C						Nu		PD
	PTPRZ1	C	Ncmp/Acmp							PD
	RALGPS2	C								PD
	RNPC3	C	Acmp			RNAm		Nu
	SPRED1	C	Ncmp/Acmp		Stress			Nu		PD
	TAGLN	C								PD
	ABCA5	D						Lys		PD
	ABLIM1	D							Ubi	PD
	AKAP8L	D	Acmp			RNAp		Nu		PD
	ANKRD11	D						Nu
	ANKRD26	D								PD
	ANKRD36	D								PD
	ANXA5	D		Vmt/exoc.					Ubi	PD
	ARGLU1	D	Acmp					Nu
	ARMC2	D								PD
	BRCA2	D	Acmp		Stress		Pl	Nu/secv	Ubi	PD
	CAMK2D	D	Ncmp/Acmp		Stress			Nu		PD
	CCNL1	D	Acmp			RNAp		Nu	Ubi	PD
	CCT4	D					Ps/Pl	Nu		PD
	CCT8	D		Vmt/exoc.			Ps/Pl	Nu/secv/lys	Ubi	PD
	CHAC1	D	Ncmp/Acmp		Stress/Ccp					PD
	CHD2	D	Acmp		Stress			Nu
	CLHC1	D								PD
	CROT	D	Acmp		Ccp		Pl
	CSRP1	D						Nu	Ubi
	CSRP2	D						Nu	Ubi	PD
	DAAM1	D								PD
	DAB1	D								PD
	ELOVL5	D	Acmp							PD
	EMP2	D		Vmt			Pl	Nu
	EPHA4	D	Ncmp/Acmp		Stress		Ps	Mito		PD
	FAM184A	D								PD
	FGD4	D								PD
	FGFR1	D	Acmp					Nu	Ubi	PD
	FNBP1L	D		Vmt	Ccp
	FTH1	D		Vmt/exoc.				Secv/lys		PD
	GHITM	D						Mito		PD
	GNAS	D	Acmp				Pl	Nu		PD
	GOLT1B	D		Vmt			Pl			PD
	GPATCH8	D							Ubi	PD
	GXYLT1	D	Ncmp/Acmp							PD
	HNRNPA3	D	Acmp			RNAm		Nu	Ubi
	HSPA1A	D	Acmp	Vmt/exoc.	Stress/Ccp	RNAm	Ps/Pf	Nu/secv		PD
	HSPA1B	D	Acmp	Vmt/exoc.	Stress/Ccp		Ps/Pf	Nu/secv		PD
	IARS	D	Acmp							PD
	IRX3	D	Acmp					Nu
	LSM3	D	Acmp		Ccp	RNAm		Nu		PD
	LUC7L3	D	Acmp			RNAp		Nu	Ubi	PD
	MAP3K12	D	Ncmp/Acmp		Stress					PD
	MCL1	D			Stress		Pt/Pl	Nu/mito	Ubi	PD
	MRPS21	D	Ncmp/Acmp					Mito
	MT-CO3	D						Mito
	MT-CYB	D	Acmp					Mito
	MT-ND5	D	Acmp					Mito		PD
	NAALAD2	D	Ncmp/Acmp		Ccp					PD
	NCALD	D		Vmt						PD
	NDUFA12	D	Acmp					Mito		PD
	NDUFB6	D	Acmp					Nu/mito		PD
	NKX6-1	D	Acmp					Nu		PD
	NME1	D	Acmp	Vmt				Nu/mito	Ubi	PD
	NR1D2	D	Acmp					Nu	Ubi
	NSMCE1	D	Acmp		Stress			Nu	Ubi
	NUDT21	D	Acmp			RNAm		Nu		PD
	PCSK1	D	Ncmp/Acmp					Secv		PD
	PDIA6	D	Ncmp/Acmp	Vmt	Stress		Ptpm			PD
	PEG10	D						Nu		PD
	PHB	D	Acmp				Ps	Nu/mito
	PHTF1	D	Acmp					Nu
	PLIN2	D						Nu
	POU6F2	D	Acmp					Nu
	PSMA4	D	Ncmp/Acmp		Stress/Ccp	RNAm	Ptpm	Nu		PD
	PSMC3IP	D	Acmp					Nu		PD
	RAB9A	D		Vmt			Pl	Lys		PD
	RBM39	D	Acmp			RNAp		Nu	Ubi	PD
	RPA3	D	Acmp		Stress			Nu	Ubi	PD
	RPN2	D	Ncmp/Acmp						Ubi	PD
	RRAGB	D			Stress		Pl	Nu/lys	Ubi	PD
	RSRC2	D							Ubi	PD
	SFSWAP	D	Acmp			RNAp		Nu		PD
	SHH	D	Ncmp/Acmp	Vmt			Pl			PD
	SNX9	D		Vmt			Pl		Ubi	PD
	SOD1	D	Ncmp/Acmp	Vmt/exoc.	Stress			Nu/secv/lys/mito	Ubi	PD
	SPATA7	D					Pl	Nu
	SREK1IP1	D	Acmp			RNAp
	SUGT1	D					Ps	Nu	Ubi
	TBRG1	D	Acmp				Ps/Pl	Nu	Ubi
	TET3	D								PD
	TIMELESS	D	Acmp		Stress			Nu
	TRMT1L	D	Acmp			RNAp			Ubi	PD
	TTC12	D								PD
	UBE2D2	D	Ncmp/Acmp		Stress/Ccp		Pl	Nu		PD
	UQCRFS1	D						Mito		PD
	USP49	D	Acmp		Ccp	RNAp		Nu		PD
	VPS39	D		Vmt			Pl	Lys		PD
	VWA5A	D						Nu		PD
	XPOT	D				RNAm	Pl	Nu
	ZCCHC11	D	Acmp			RNAm		Nu		PD
	ZSCAN30	D	Acmp					Nu	Ubi
