# Supplementary material for: Single-cell transcriptomics of human iPSC differentiation dynamics reveal a core molecular network of Parkinson’s disease
Source: Commun Biol. 2022 Jan 13;5:49. doi: 10.1038/s42003-021-02973-7 (PMC8758783; doi:10.1038/s42003-021-02973-7)
Supplement: Supplementary file 7 — Supplementary Data 4 [file 42003_2021_2973_MOESM7_ESM.xlsx]

## Sheet: Sheet1
Gene	G	Excluded	PD	Gene	G	Excluded	PD	Gene	G	Excluded	PD	Gene	G	Excluded	PD	Gene	G	Excluded	PD
AC009245.3	A	Pseudogene		BTN2A2	B			PSMB5	B		PD1	PLCB4	C		PD7	MT-CYB	D
ACTN1	A		PD2	C14ORF119	B			PSMD7	B	PD3,4		PTPRZ1	C		PD77	MT-ND5	D		PD78
GPR128 (ADGRG7)	A		PD5	C19ORF53	B			PSMG3	B		PD6	RALGPS2	C		PD79, +	NAALAD2	D		PD7
BBS2	A			C21ORF91	B		PD7	PTMAP5	B	Pseudogene		RNPC3	C			NCALD	D		PD80
C6ORF48	A	Locus		CAT	B		PD8	RAB4A	B		PD9	SPRED1	C		PD81	NDUFA12	D		PD82
CALM2P2	A	Pseudogene		CBX1	B		PD7	RBM12	B			TAGLN	C		PD7	NDUFB6	D		PD83
CALR	A		PD10	CBX3P9	B	Proc. pseud.	PD7	RFWD3	B	PD3,4		ABCA5	D		PD84	NKD1	D
CCDC144NL.AS1	A	RNA Gene		CCNB1IP1	B	PD3,4		RNF26	B	PD3,4		ABLIM1	D		PD85, +	NKX6-1	D		PD86
CD59	A		PD11	CD164	B			RP11.288E14.2	B	Pseudogene		AKAP8L	D		PD87	NME1	D		PD69
CECR1 (ADA2)	A		PD12	CENPW	B			RP11.475C16.1	B	Pseudogene		ANKRD11	D			NR1D2	D
CMTM8	A		PD7	CEP350	B		PD13	RP11.488C13.1	B	Pseudogene		ANKRD26	D		PD7	NSMCE1	D
COMT	A		PD14	CHCHD2	B		PD15	RP11.641D5.1	B	Pseudogene		ANKRD36	D		PD88	NUDT21	D		PD89,90
CRYZ	A		PD7	CNTNAP2	B		PD16	RP11.64B16.2	B	Antisense		ANXA5	D		PD61	PCSK1	D		PD3391
CYFIP1	A		PD17	CRKL	B		PD2	RP11.676M6.1	B	Pseudogene		ARGLU1	D			PDIA6	D		PD3,4
DLK1	A		PD18	CSNK1G3	B		PD7	RP13.258O15.1	B	Pseudogene		ARMC2	D		PD50	PEG10	D		PD92
EFCAB2	A		PD19	CSTB	B		PD20	RP4.796I17.5	B	Proc. pseud.		BRCA2	D		PD93	PHB	D
ENAH	A		PD21	CTSB	B		PD22	RRAGD	B		PD23	C6ORF118	D			PHTF1	D
EXOC5	A		PD24	DNAJC15	B		PD25	RRP7A	B			CAMK2D	D		PD94	PLIN2	D
FOS	A		PD26	DPH3	B		PD27	RTCB	B		PD28	CCNL1	D		PD95	POU6F2	D
GOPC	A		PD7	EEF1A1	B		PD29	SC5D	B			CCT4	D		PD96	PPP1R21	D
GPC3	A		PD30	EGLN3	B		PD31	2002-09-01	B			CCT8	D		PD97	PRTG	D
HNRNPC	A		PD32	EIF1AY	B		PD33	SH3YL1	B			CHAC1	D		PD98	PSMA4	D		PD3,4
HSPA8	A		PD34	EIF3A	B		PD7	SHROOM3	B			CHD2	D			PSMC3IP	D		PD1
LGI1	A		PD35	EIF3B	B		PD36	SLC7A8	B		PD37	CLHC1	D		PD99,*	PSMD5.AS1	D	Pseudogene
LMAN1	A		PD38	EIF5P1	B	Pseudogene		SLK	B		PD19	CROT	D			RAB9A	D		PD19
MALAT1	A		PD39	FAM126A	B	PD40,41		SMARCA4	B	(BRG1) PD42,43		CSRP1	D			RBM39	D		PD100
MINOS1P3	A	Pseudogene		FAM208A	B			SMARCB1	B			CSRP2	D		PD101	RP11.122G18.7	D	lncRNA
MLF1	A		PD44	FBXO9	B		PD45	SMARCE1P6	B	Pseudogene		CTC.444N24.7	D	RNA gene		RP11.298C3.2	D	Pseudogene
MORF4L1P1	A	Pseudogene		FZD7	B			SNAP29	B		PD46	DAAM1	D		PD 7	RP11.76E16.2	D	Pseudogene
MTRNR2L1	A		PD32	GTF2I	B			SRA1	B		PD47	DAB1	D		PD102	RPA3	D		PD103
MYL12A	A		PD32	HIC2	B			SRSF9	B		PD48	ELOVL5	D		PD104	RPN2	D		PD105
MYL6	A		PD2	HLA-B	B		PD49	STK33	B			EMP2	D			RRAGB	D		PD106
NAP1L5	A			HMGN1P38	B	Pseudogene		TCEAL7	B			EPHA4	D		PD107	RSRC2	D		PD7
NIPA2	A		PD50	HNRNPCP1	B	Pseudogene		TCF25	B			FAM184A	D		PD108	SFSWAP	D		PD7
NLRP2	A		PD51	HNRNPCP2	B	Pseudogene		TCTN3	B		PD52	FGD4	D		PD7	SHH	D		PD109
OSBPL8	A		PD2	HSD17B4	B		PD2	THAP7	B			FGFR1	D		PD110	SNX9	D		PD111
PALLD	A		PD53	IFI27L1	B			THAP9-AS1	B	antis. RNA		FNBP1L	D			SOD1	D		PD1
PGK1	A	PD54,55		IPO7	B		PD19	THUMPD3	B			FTH1	D		PD112	SPATA7	D
PTGR1	A		PD56	IPO9	B		PD2	TMEM38B	B			GABPB1.AS1	D	RNA gene		SREK1IP1	D
RANBP1	A		PD57	IQCB1	B	PD58		TRA2A	B		PD59	GHITM	D		PD113	SUGT1	D
RP11.692N5.2	A	Pseudogene		KMT2A	B			TTC3	B		PD15	GNAS	D		PD67	TBRG1	D
RP4.765C7.2	A	Pseudogene		LANCL1	B		PD60	TUBGCP5	B		PD*	GOLT1B	D		PD91	TET3	D		PD114
RSRP1	A			LINC00909	B	RNA gene		WBSCR22	B			GPATCH8	D		PD115	TIMELESS	D
S100A6	A		PD61	MED15	B			WDR11	B			GXYLT1	D		PD116	TMEM132C	D
SLC25A4	A		PD32	MRPL15	B		PD1	WDR34	B			HNRNPA3	D			TRMT1L	D		PD85 +
SNHG5	A	RNA Gene PD39,62		MRPL17	B			YPEL1	B			HSPA1A	D		PD33	TTC12	D		PD117
SNHG8	A	RNA Gene		MYL9	B		PD2	ZNF593	B		PD63	HSPA1B	D		PD33	TTC6	D
TCEAL5	A			MYO10	B		PD64	ZNF75A	B		PD65	IARS	D		PD118	UBE2D2	D		PD119
TSPYL5	A		PD66	NAA20	B			ZNF83	B		PD67	IRX3	D			UQCRFS1	D		PD 3,4,120
TYW3	A			NDUFB11	B	PD1,63		ABRACL	C		PD68	KIAA1211	D			USP49	D		PD121
ZNF280D	A		PD7	NME4	B		PD69	CNN3	C		PD70	KIF27	D			VPS39	D		PD122
ZNF37A	A			NONO	B		PD71	CUL3	C	PD3,4		LRIG3	D			VWA5A	D		PD123
ZNF528	A			NSA2	B			CYCS	C		PD72	LSM3	D		PD7	XPOT	D
ZNF528.AS1	A	RNA Gene		NUP62	B			FRA10AC1	C			LUC7L3	D		PD124	ZCCHC11	D		PD79+
ZNF880	A			PCBP1	B		PD73	GNB1	C		PD2	MAGI2.AS3	D	RNA gene		ZSCAN30	D
AK4	B		PD69	PDAP1	B		PD2	GOLGA8B	C			MAP3K12	D		PD125
AK6	B			PFKP	B		PD74	IPO5	C		PD7	MCL1	D		PD126
ATG101	B		PD75	PGD	B		PD76	MGMT	C			MRPS21	D
AZI2	B			PKP2	B			PHYH	C			MT-CO3	D
