# Supplementary material for: Single-cell transcriptomics of human iPSC differentiation dynamics reveal a core molecular network of Parkinson’s disease
Source: Commun Biol. 2022 Jan 13;5:49. doi: 10.1038/s42003-021-02973-7 (PMC8758783; doi:10.1038/s42003-021-02973-7)
Supplement: Supplementary file 8 — Supplementary Data 5 [file 42003_2021_2973_MOESM8_ESM.xlsx]

## Sheet: Sheet1
KEGG pathways
#term ID	term description	observed gene count	background gene count	strength	false discovery rate	matching proteins in your network (IDs)
hsa05012	Parkinson's disease	9	142	0.69	0.0295	9606.ENSP00000276062,9606.ENSP00000281456,9606.ENSP00000306397,9606.ENSP00000307786,9606.ENSP00000330737,9606.ENSP00000354554,9606.ENSP00000354813,9606.ENSP00000354982,9606.ENSP00000369176
hsa03040	Spliceosome	8	130	0.68	0.0295	9606.ENSP00000229390,9606.ENSP00000297071,9606.ENSP00000302160,9606.ENSP00000305556,9606.ENSP00000364802,9606.ENSP00000376309,9606.ENSP00000432083,9606.ENSP00000451291
hsa05016	Huntington's disease	10	193	0.6	0.0295	9606.ENSP00000270142,9606.ENSP00000276062,9606.ENSP00000281456,9606.ENSP00000306397,9606.ENSP00000307786,9606.ENSP00000330737,9606.ENSP00000354554,9606.ENSP00000354982,9606.ENSP00000367762,9606.ENSP00000369176
hsa04714	Thermogenesis	11	228	0.57	0.0295	9606.ENSP00000263121,9606.ENSP00000276062,9606.ENSP00000306397,9606.ENSP00000330737,9606.ENSP00000354554,9606.ENSP00000354813,9606.ENSP00000354982,9606.ENSP00000360141,9606.ENSP00000369176,9606.ENSP00000393312,9606.ENSP00000395654
Molecular Function (Gene Ontology) - STRING
#term ID	term description	observed gene count	background gene count	strength	false discovery rate	matching proteins in your network (IDs)
GO:0055131	C3HC4-type RING finger domain binding	3	6	1.59	0.0465	9606.ENSP00000364801,9606.ENSP00000364802,9606.ENSP00000432083
GO:0044183	protein folding chaperone	5	25	1.19	0.0224	9606.ENSP00000286788,9606.ENSP00000320866,9606.ENSP00000364801,9606.ENSP00000364802,9606.ENSP00000377958
GO:0008536	Ran GTPase binding	5	35	1.05	0.0465	9606.ENSP00000261574,9606.ENSP00000327821,9606.ENSP00000354742,9606.ENSP00000369042,9606.ENSP00000401564
GO:0005515	protein binding	112	6607	0.12	0.0484	9606.ENSP00000070846,9606.ENSP00000215730,9606.ENSP00000215742,9606.ENSP00000216038,9606.ENSP00000219313,9606.ENSP00000229390,9606.ENSP00000241052,9606.ENSP00000245157,9606.ENSP00000251047,9606.ENSP00000261574,9606.ENSP00000262850,9606.ENSP00000263121,9606.ENSP00000264414,9606.ENSP00000268459,9606.ENSP00000270142,9606.ENSP00000271234,9606.ENSP00000276079,9606.ENSP00000277895,9606.ENSP00000281821,…
Reactome Pathways - STRING
#term ID	term description	observed gene count	background gene count	strength	false discovery rate	matching proteins in your network (IDs)
HSA-611105	Respiratory electron transport	8	100	0.79	0.0252	9606.ENSP00000276062,9606.ENSP00000306397,9606.ENSP00000307786,9606.ENSP00000330737,9606.ENSP00000354554,9606.ENSP00000354813,9606.ENSP00000354982,9606.ENSP00000369176
HSA-8953897	Cellular responses to external stimuli	19	459	0.51	0.0088	9606.ENSP00000044462,9606.ENSP00000219313,9606.ENSP00000223129,9606.ENSP00000241052,9606.ENSP00000250457,9606.ENSP00000262850,9606.ENSP00000270142,9606.ENSP00000306245,9606.ENSP00000307786,9606.ENSP00000338990,9606.ENSP00000339063,9606.ENSP00000339740,9606.ENSP00000355325,9606.ENSP00000356275,9606.ENSP00000358423,9606.ENSP00000364802,9606.ENSP00000381717,9606.ENSP00000432083,9606.ENSP00000471191
HSA-2262752	Cellular responses to stress	15	384	0.48	0.045	9606.ENSP00000044462,9606.ENSP00000219313,9606.ENSP00000223129,9606.ENSP00000241052,9606.ENSP00000250457,9606.ENSP00000270142,9606.ENSP00000306245,9606.ENSP00000307786,9606.ENSP00000339063,9606.ENSP00000339740,9606.ENSP00000355325,9606.ENSP00000364802,9606.ENSP00000381717,9606.ENSP00000432083,9606.ENSP00000471191
Annotated Keywords (UniProt) - STRING
#term ID	term description	observed gene count	background gene count	strength	false discovery rate	matching proteins in your network (IDs)
KW-0429	Leber hereditary optic neuropathy	3	10	1.37	0.0137	9606.ENSP00000354554,9606.ENSP00000354813,9606.ENSP00000354982
KW-0679	Respiratory chain	7	64	0.93	0.0016	9606.ENSP00000276062,9606.ENSP00000306397,9606.ENSP00000307786,9606.ENSP00000330737,9606.ENSP00000354554,9606.ENSP00000354813,9606.ENSP00000369176
KW-0508	mRNA splicing	14	265	0.61	0.0014	9606.ENSP00000229390,9606.ENSP00000253363,9606.ENSP00000276079,9606.ENSP00000297071,9606.ENSP00000302160,9606.ENSP00000376309,9606.ENSP00000377797,9606.ENSP00000380557,9606.ENSP00000425092,9606.ENSP00000427401,9606.ENSP00000432083,9606.ENSP00000432886,9606.ENSP00000437738,9606.ENSP00000451291
KW-0507	mRNA processing	15	340	0.53	0.0022	9606.ENSP00000229390,9606.ENSP00000253363,9606.ENSP00000276079,9606.ENSP00000297071,9606.ENSP00000300291,9606.ENSP00000302160,9606.ENSP00000376309,9606.ENSP00000377797,9606.ENSP00000380557,9606.ENSP00000425092,9606.ENSP00000427401,9606.ENSP00000432083,9606.ENSP00000432886,9606.ENSP00000437738,9606.ENSP00000451291
KW-0009	Actin-binding	11	266	0.51	0.0193	9606.ENSP00000277895,9606.ENSP00000296043,9606.ENSP00000355809,9606.ENSP00000359225,9606.ENSP00000377941,9606.ENSP00000378557,9606.ENSP00000394487,9606.ENSP00000421280,9606.ENSP00000425556,9606.ENSP00000432282,9606.ENSP00000481038
KW-0999	Mitochondrion inner membrane	11	289	0.47	0.0317	9606.ENSP00000276062,9606.ENSP00000281456,9606.ENSP00000306397,9606.ENSP00000330737,9606.ENSP00000354554,9606.ENSP00000354813,9606.ENSP00000354982,9606.ENSP00000361207,9606.ENSP00000368523,9606.ENSP00000369176,9606.ENSP00000479488
KW-0694	RNA-binding	20	661	0.37	0.0134	9606.ENSP00000229390,9606.ENSP00000253363,9606.ENSP00000276079,9606.ENSP00000297071,9606.ENSP00000300291,9606.ENSP00000302160,9606.ENSP00000305556,9606.ENSP00000321449,9606.ENSP00000327821,9606.ENSP00000339532,9606.ENSP00000354125,9606.ENSP00000356476,9606.ENSP00000358140,9606.ENSP00000363228,9606.ENSP00000376309,9606.ENSP00000395654,9606.ENSP00000399805,9606.ENSP00000432886,9606.ENSP00000437738,…
KW-0007	Acetylation	87	3335	0.31	6.76e-09	9606.ENSP00000044462,9606.ENSP00000219313,9606.ENSP00000222968,9606.ENSP00000223129,9606.ENSP00000229314,9606.ENSP00000241052,9606.ENSP00000253363,9606.ENSP00000261183,9606.ENSP00000261574,9606.ENSP00000262850,9606.ENSP00000264414,9606.ENSP00000270142,9606.ENSP00000270776,9606.ENSP00000273550,9606.ENSP00000276079,9606.ENSP00000276914,9606.ENSP00000279022,9606.ENSP00000281456,9606.ENSP00000286788,…
KW-0966	Cell projection	24	914	0.31	0.0193	9606.ENSP00000215730,9606.ENSP00000245157,9606.ENSP00000263461,9606.ENSP00000264414,9606.ENSP00000281821,9606.ENSP00000286788,9606.ENSP00000297814,9606.ENSP00000354778,9606.ENSP00000355480,9606.ENSP00000355809,9606.ENSP00000356579,9606.ENSP00000357484,9606.ENSP00000359956,9606.ENSP00000361800,9606.ENSP00000376024,9606.ENSP00000376568,9606.ENSP00000377176,9606.ENSP00000377941,9606.ENSP00000377958,…
KW-1017	Isopeptide bond	40	1715	0.26	0.0067	9606.ENSP00000216038,9606.ENSP00000219313,9606.ENSP00000222968,9606.ENSP00000223129,9606.ENSP00000229390,9606.ENSP00000237530,9606.ENSP00000253363,9606.ENSP00000262850,9606.ENSP00000263121,9606.ENSP00000264414,9606.ENSP00000267807,9606.ENSP00000276079,9606.ENSP00000277895,9606.ENSP00000286788,9606.ENSP00000295926,9606.ENSP00000296511,9606.ENSP00000297071,9606.ENSP00000305556,9606.ENSP00000306245,…
KW-0832	Ubl conjugation	53	2381	0.24	0.0022	9606.ENSP00000216038,9606.ENSP00000219313,9606.ENSP00000222968,9606.ENSP00000223129,9606.ENSP00000229390,9606.ENSP00000237530,9606.ENSP00000253363,9606.ENSP00000262850,9606.ENSP00000263121,9606.ENSP00000263205,9606.ENSP00000264414,9606.ENSP00000267807,9606.ENSP00000270142,9606.ENSP00000276079,9606.ENSP00000277895,9606.ENSP00000286201,9606.ENSP00000286788,9606.ENSP00000295926,9606.ENSP00000296511,…
KW-0597	Phosphoprotein	152	8067	0.17	1.5e-07	9606.ENSP00000044462,9606.ENSP00000070846,9606.ENSP00000215730,9606.ENSP00000215742,9606.ENSP00000216038,9606.ENSP00000217652,9606.ENSP00000222968,9606.ENSP00000229390,9606.ENSP00000241052,9606.ENSP00000243189,9606.ENSP00000244426,9606.ENSP00000251047,9606.ENSP00000253363,9606.ENSP00000257177,9606.ENSP00000261183,9606.ENSP00000261574,9606.ENSP00000263038,9606.ENSP00000263121,9606.ENSP00000263205,…
KW-0963	Cytoplasm	94	4979	0.17	0.0014	9606.ENSP00000044462,9606.ENSP00000215730,9606.ENSP00000216038,9606.ENSP00000244426,9606.ENSP00000245157,9606.ENSP00000250457,9606.ENSP00000257177,9606.ENSP00000261574,9606.ENSP00000262850,9606.ENSP00000263205,9606.ENSP00000263461,9606.ENSP00000264414,9606.ENSP00000268459,9606.ENSP00000270142,9606.ENSP00000270776,9606.ENSP00000271234,9606.ENSP00000277895,9606.ENSP00000286788,9606.ENSP00000291568,…
KW-0539	Nucleus	98	5204	0.16	0.0014	9606.ENSP00000044462,9606.ENSP00000070846,9606.ENSP00000215742,9606.ENSP00000216038,9606.ENSP00000223129,9606.ENSP00000229390,9606.ENSP00000250457,9606.ENSP00000253363,9606.ENSP00000257177,9606.ENSP00000261183,9606.ENSP00000261574,9606.ENSP00000263121,9606.ENSP00000263205,9606.ENSP00000263346,9606.ENSP00000263461,9606.ENSP00000264414,9606.ENSP00000267807,9606.ENSP00000270142,9606.ENSP00000276079,…
Biological Process (Gene Ontology) - STRING
#term ID	term description	observed gene count	background gene count	strength	false discovery rate	matching proteins in your network (IDs)
GO:0000398	mRNA splicing, via spliceosome	13	284	0.55	0.0369	9606.ENSP00000229390,9606.ENSP00000276079,9606.ENSP00000297071,9606.ENSP00000300291,9606.ENSP00000302160,9606.ENSP00000305556,9606.ENSP00000376309,9606.ENSP00000377797,9606.ENSP00000425092,9606.ENSP00000432083,9606.ENSP00000432886,9606.ENSP00000437738,9606.ENSP00000451291
GO:0006139	nucleobase-containing compound metabolic process	87	4551	0.17	0.0369	9606.ENSP00000215742,9606.ENSP00000216038,9606.ENSP00000219479,9606.ENSP00000223129,9606.ENSP00000229390,9606.ENSP00000253363,9606.ENSP00000257177,9606.ENSP00000263121,9606.ENSP00000263205,9606.ENSP00000263346,9606.ENSP00000267807,9606.ENSP00000270776,9606.ENSP00000276079,9606.ENSP00000295886,9606.ENSP00000295926,9606.ENSP00000297071,9606.ENSP00000300291,9606.ENSP00000302111,9606.ENSP00000302160,…
GO:0006396	RNA processing	25	825	0.37	0.0369	9606.ENSP00000216038,9606.ENSP00000229390,9606.ENSP00000253363,9606.ENSP00000257177,9606.ENSP00000276079,9606.ENSP00000295926,9606.ENSP00000297071,9606.ENSP00000300291,9606.ENSP00000302160,9606.ENSP00000305556,9606.ENSP00000321449,9606.ENSP00000339532,9606.ENSP00000356476,9606.ENSP00000359904,9606.ENSP00000376309,9606.ENSP00000377797,9606.ENSP00000380557,9606.ENSP00000401191,9606.ENSP00000425092,…
GO:0006725	cellular aromatic compound metabolic process	88	4754	0.16	0.0369	9606.ENSP00000215742,9606.ENSP00000216038,9606.ENSP00000219479,9606.ENSP00000223129,9606.ENSP00000229390,9606.ENSP00000253363,9606.ENSP00000257177,9606.ENSP00000263121,9606.ENSP00000263205,9606.ENSP00000263346,9606.ENSP00000267807,9606.ENSP00000270776,9606.ENSP00000276079,9606.ENSP00000295886,9606.ENSP00000295926,9606.ENSP00000297071,9606.ENSP00000300291,9606.ENSP00000302111,9606.ENSP00000302160,…
GO:0006996	organelle organization	65	3131	0.21	0.0369	9606.ENSP00000070846,9606.ENSP00000215730,9606.ENSP00000223129,9606.ENSP00000241052,9606.ENSP00000245157,9606.ENSP00000251047,9606.ENSP00000263038,9606.ENSP00000263121,9606.ENSP00000264414,9606.ENSP00000270142,9606.ENSP00000271234,9606.ENSP00000276062,9606.ENSP00000277895,9606.ENSP00000281456,9606.ENSP00000288937,9606.ENSP00000297261,9606.ENSP00000297814,9606.ENSP00000302160,9606.ENSP00000307786,…
GO:0008380	RNA splicing	17	391	0.53	0.0369	9606.ENSP00000216038,9606.ENSP00000229390,9606.ENSP00000253363,9606.ENSP00000276079,9606.ENSP00000297071,9606.ENSP00000300291,9606.ENSP00000302160,9606.ENSP00000305556,9606.ENSP00000376309,9606.ENSP00000377797,9606.ENSP00000380557,9606.ENSP00000425092,9606.ENSP00000427401,9606.ENSP00000432083,9606.ENSP00000432886,9606.ENSP00000437738,9606.ENSP00000451291
GO:0009123	nucleoside monophosphate metabolic process	12	262	0.55	0.0369	9606.ENSP00000307786,9606.ENSP00000330737,9606.ENSP00000354554,9606.ENSP00000354813,9606.ENSP00000362413,9606.ENSP00000364801,9606.ENSP00000364802,9606.ENSP00000369176,9606.ENSP00000370193,9606.ENSP00000370517,9606.ENSP00000378743,9606.ENSP00000432083
GO:0009150	purine ribonucleotide metabolic process	16	425	0.47	0.0369	9606.ENSP00000219479,9606.ENSP00000307786,9606.ENSP00000330737,9606.ENSP00000337060,9606.ENSP00000354554,9606.ENSP00000354813,9606.ENSP00000359956,9606.ENSP00000362413,9606.ENSP00000364801,9606.ENSP00000364802,9606.ENSP00000369176,9606.ENSP00000370517,9606.ENSP00000378743,9606.ENSP00000413575,9606.ENSP00000420914,9606.ENSP00000432083
GO:0009167	purine ribonucleoside monophosphate metabolic process	11	230	0.57	0.0369	9606.ENSP00000307786,9606.ENSP00000330737,9606.ENSP00000354554,9606.ENSP00000354813,9606.ENSP00000362413,9606.ENSP00000364801,9606.ENSP00000364802,9606.ENSP00000369176,9606.ENSP00000370517,9606.ENSP00000378743,9606.ENSP00000432083
GO:0009205	purine ribonucleoside triphosphate metabolic process	13	221	0.66	0.0369	9606.ENSP00000219479,9606.ENSP00000307786,9606.ENSP00000330737,9606.ENSP00000337060,9606.ENSP00000354554,9606.ENSP00000354813,9606.ENSP00000362413,9606.ENSP00000364801,9606.ENSP00000364802,9606.ENSP00000369176,9606.ENSP00000370517,9606.ENSP00000378743,9606.ENSP00000432083
GO:0016043	cellular component organization	94	5163	0.15	0.0369	9606.ENSP00000070846,9606.ENSP00000215730,9606.ENSP00000223129,9606.ENSP00000229390,9606.ENSP00000241052,9606.ENSP00000245157,9606.ENSP00000251047,9606.ENSP00000260102,9606.ENSP00000263038,9606.ENSP00000263121,9606.ENSP00000264414,9606.ENSP00000270142,9606.ENSP00000271234,9606.ENSP00000276062,9606.ENSP00000277895,9606.ENSP00000281456,9606.ENSP00000281821,9606.ENSP00000286201,9606.ENSP00000286788,…
GO:0019693	ribose phosphate metabolic process	17	455	0.46	0.0369	9606.ENSP00000219479,9606.ENSP00000270776,9606.ENSP00000307786,9606.ENSP00000330737,9606.ENSP00000337060,9606.ENSP00000354554,9606.ENSP00000354813,9606.ENSP00000359956,9606.ENSP00000362413,9606.ENSP00000364801,9606.ENSP00000364802,9606.ENSP00000369176,9606.ENSP00000370517,9606.ENSP00000378743,9606.ENSP00000413575,9606.ENSP00000420914,9606.ENSP00000432083
GO:0022607	cellular component assembly	52	2343	0.24	0.0369	9606.ENSP00000070846,9606.ENSP00000215730,9606.ENSP00000223129,9606.ENSP00000229390,9606.ENSP00000241052,9606.ENSP00000245157,9606.ENSP00000251047,9606.ENSP00000263121,9606.ENSP00000264414,9606.ENSP00000271234,9606.ENSP00000276062,9606.ENSP00000277895,9606.ENSP00000286788,9606.ENSP00000297814,9606.ENSP00000300291,9606.ENSP00000302160,9606.ENSP00000311505,9606.ENSP00000320488,9606.ENSP00000320866,…
GO:0031647	regulation of protein stability	12	251	0.57	0.0369	9606.ENSP00000264414,9606.ENSP00000281821,9606.ENSP00000286788,9606.ENSP00000320866,9606.ENSP00000364801,9606.ENSP00000364802,9606.ENSP00000367208,9606.ENSP00000370193,9606.ENSP00000377958,9606.ENSP00000409016,9606.ENSP00000432083,9606.ENSP00000479488
GO:0034622	cellular protein-containing complex assembly	24	832	0.35	0.0369	9606.ENSP00000215730,9606.ENSP00000223129,9606.ENSP00000229390,9606.ENSP00000263121,9606.ENSP00000276062,9606.ENSP00000300291,9606.ENSP00000302160,9606.ENSP00000320488,9606.ENSP00000320866,9606.ENSP00000321449,9606.ENSP00000322802,9606.ENSP00000330737,9606.ENSP00000354813,9606.ENSP00000354982,9606.ENSP00000357308,9606.ENSP00000358140,9606.ENSP00000364802,9606.ENSP00000369176,9606.ENSP00000370193,…
GO:0034641	cellular nitrogen compound metabolic process	95	5126	0.16	0.0369	9606.ENSP00000215742,9606.ENSP00000216038,9606.ENSP00000219479,9606.ENSP00000223129,9606.ENSP00000229390,9606.ENSP00000253363,9606.ENSP00000257177,9606.ENSP00000260102,9606.ENSP00000263121,9606.ENSP00000263205,9606.ENSP00000263346,9606.ENSP00000267807,9606.ENSP00000270142,9606.ENSP00000270776,9606.ENSP00000276079,9606.ENSP00000288937,9606.ENSP00000295886,9606.ENSP00000295926,9606.ENSP00000297071,…
GO:0043933	protein-containing complex subunit organization	42	1770	0.27	0.0369	9606.ENSP00000215730,9606.ENSP00000223129,9606.ENSP00000229390,9606.ENSP00000241052,9606.ENSP00000251047,9606.ENSP00000260102,9606.ENSP00000263121,9606.ENSP00000264414,9606.ENSP00000276062,9606.ENSP00000286788,9606.ENSP00000288937,9606.ENSP00000300291,9606.ENSP00000302160,9606.ENSP00000320488,9606.ENSP00000320866,9606.ENSP00000321449,9606.ENSP00000322802,9606.ENSP00000330737,9606.ENSP00000339740,…
GO:0044085	cellular component biogenesis	55	2556	0.22	0.0369	9606.ENSP00000070846,9606.ENSP00000215730,9606.ENSP00000223129,9606.ENSP00000229390,9606.ENSP00000241052,9606.ENSP00000245157,9606.ENSP00000251047,9606.ENSP00000263121,9606.ENSP00000264414,9606.ENSP00000271234,9606.ENSP00000276062,9606.ENSP00000277895,9606.ENSP00000286788,9606.ENSP00000297814,9606.ENSP00000300291,9606.ENSP00000302160,9606.ENSP00000311505,9606.ENSP00000320488,9606.ENSP00000320866,…
GO:0046034	ATP metabolic process	11	190	0.65	0.0369	9606.ENSP00000307786,9606.ENSP00000330737,9606.ENSP00000354554,9606.ENSP00000354813,9606.ENSP00000362413,9606.ENSP00000364801,9606.ENSP00000364802,9606.ENSP00000369176,9606.ENSP00000370517,9606.ENSP00000378743,9606.ENSP00000432083
GO:0065003	protein-containing complex assembly	37	1514	0.28	0.0369	9606.ENSP00000215730,9606.ENSP00000223129,9606.ENSP00000229390,9606.ENSP00000241052,9606.ENSP00000251047,9606.ENSP00000263121,9606.ENSP00000264414,9606.ENSP00000276062,9606.ENSP00000286788,9606.ENSP00000300291,9606.ENSP00000302160,9606.ENSP00000320488,9606.ENSP00000320866,9606.ENSP00000321449,9606.ENSP00000322802,9606.ENSP00000330737,9606.ENSP00000339740,9606.ENSP00000354813,9606.ENSP00000354982,…
GO:0071840	cellular component organization or biogenesis	96	5342	0.14	0.0369	9606.ENSP00000070846,9606.ENSP00000215730,9606.ENSP00000223129,9606.ENSP00000229390,9606.ENSP00000241052,9606.ENSP00000245157,9606.ENSP00000251047,9606.ENSP00000260102,9606.ENSP00000263038,9606.ENSP00000263121,9606.ENSP00000264414,9606.ENSP00000270142,9606.ENSP00000271234,9606.ENSP00000276062,9606.ENSP00000277895,9606.ENSP00000281456,9606.ENSP00000281821,9606.ENSP00000286201,9606.ENSP00000286788,…
GO:1901360	organic cyclic compound metabolic process	91	4963	0.15	0.0369	9606.ENSP00000215742,9606.ENSP00000216038,9606.ENSP00000219479,9606.ENSP00000223129,9606.ENSP00000229390,9606.ENSP00000241052,9606.ENSP00000253363,9606.ENSP00000257177,9606.ENSP00000263121,9606.ENSP00000263205,9606.ENSP00000263346,9606.ENSP00000264027,9606.ENSP00000267807,9606.ENSP00000270776,9606.ENSP00000276079,9606.ENSP00000295886,9606.ENSP00000295926,9606.ENSP00000297071,9606.ENSP00000297261,…
GO:0044237	cellular metabolic process	141	8797	0.09	0.0374	9606.ENSP00000044462,9606.ENSP00000215730,9606.ENSP00000215742,9606.ENSP00000216038,9606.ENSP00000219313,9606.ENSP00000219479,9606.ENSP00000223129,9606.ENSP00000229390,9606.ENSP00000237530,9606.ENSP00000241052,9606.ENSP00000244426,9606.ENSP00000250457,9606.ENSP00000253363,9606.ENSP00000257177,9606.ENSP00000260102,9606.ENSP00000261183,9606.ENSP00000263038,9606.ENSP00000263121,9606.ENSP00000263205,…
GO:0090304	nucleic acid metabolic process	74	3941	0.16	0.0382	9606.ENSP00000215742,9606.ENSP00000216038,9606.ENSP00000223129,9606.ENSP00000229390,9606.ENSP00000253363,9606.ENSP00000257177,9606.ENSP00000263121,9606.ENSP00000263205,9606.ENSP00000263346,9606.ENSP00000267807,9606.ENSP00000276079,9606.ENSP00000295886,9606.ENSP00000295926,9606.ENSP00000297071,9606.ENSP00000300291,9606.ENSP00000302111,9606.ENSP00000302160,9606.ENSP00000305556,9606.ENSP00000306245,…
GO:0006397	mRNA processing	16	456	0.44	0.0411	9606.ENSP00000229390,9606.ENSP00000253363,9606.ENSP00000276079,9606.ENSP00000297071,9606.ENSP00000300291,9606.ENSP00000302160,9606.ENSP00000305556,9606.ENSP00000376309,9606.ENSP00000377797,9606.ENSP00000380557,9606.ENSP00000425092,9606.ENSP00000427401,9606.ENSP00000432083,9606.ENSP00000432886,9606.ENSP00000437738,9606.ENSP00000451291
GO:0034504	protein localization to nucleus	9	164	0.63	0.0411	9606.ENSP00000261183,9606.ENSP00000261574,9606.ENSP00000297261,9606.ENSP00000320866,9606.ENSP00000354742,9606.ENSP00000369042,9606.ENSP00000401564,9606.ENSP00000409016,9606.ENSP00000471191
GO:0044403	symbiont process	20	650	0.38	0.0411	9606.ENSP00000044462,9606.ENSP00000261574,9606.ENSP00000263121,9606.ENSP00000281456,9606.ENSP00000305556,9606.ENSP00000345672,9606.ENSP00000354125,9606.ENSP00000355325,9606.ENSP00000358140,9606.ENSP00000364801,9606.ENSP00000364802,9606.ENSP00000367208,9606.ENSP00000369042,9606.ENSP00000395654,9606.ENSP00000399168,9606.ENSP00000401564,9606.ENSP00000419371,9606.ENSP00000420127,9606.ENSP00000432083,…
GO:0033036	macromolecule localization	48	2268	0.22	0.0414	9606.ENSP00000070846,9606.ENSP00000215730,9606.ENSP00000219479,9606.ENSP00000229314,9606.ENSP00000229390,9606.ENSP00000241052,9606.ENSP00000245157,9606.ENSP00000251047,9606.ENSP00000261183,9606.ENSP00000261574,9606.ENSP00000262850,9606.ENSP00000263038,9606.ENSP00000276914,9606.ENSP00000296043,9606.ENSP00000297261,9606.ENSP00000307741,9606.ENSP00000312439,9606.ENSP00000320866,9606.ENSP00000327821,…
GO:0050821	protein stabilization	9	166	0.62	0.0414	9606.ENSP00000281821,9606.ENSP00000286788,9606.ENSP00000320866,9606.ENSP00000364801,9606.ENSP00000364802,9606.ENSP00000370193,9606.ENSP00000377958,9606.ENSP00000409016,9606.ENSP00000479488
GO:0006306	DNA methylation	5	46	0.93	0.0424	9606.ENSP00000302111,9606.ENSP00000306245,9606.ENSP00000360141,9606.ENSP00000386869,9606.ENSP00000436786
GO:0008104	protein localization	43	1966	0.23	0.0424	9606.ENSP00000070846,9606.ENSP00000215730,9606.ENSP00000229314,9606.ENSP00000229390,9606.ENSP00000241052,9606.ENSP00000245157,9606.ENSP00000251047,9606.ENSP00000261183,9606.ENSP00000261574,9606.ENSP00000262850,9606.ENSP00000263038,9606.ENSP00000296043,9606.ENSP00000297261,9606.ENSP00000307741,9606.ENSP00000312439,9606.ENSP00000320866,9606.ENSP00000327821,9606.ENSP00000335193,9606.ENSP00000352540,…
GO:0010467	gene expression	70	3733	0.16	0.0473	9606.ENSP00000215742,9606.ENSP00000216038,9606.ENSP00000229390,9606.ENSP00000253363,9606.ENSP00000257177,9606.ENSP00000260102,9606.ENSP00000263121,9606.ENSP00000263205,9606.ENSP00000263346,9606.ENSP00000267807,9606.ENSP00000276079,9606.ENSP00000288937,9606.ENSP00000295886,9606.ENSP00000295926,9606.ENSP00000297071,9606.ENSP00000297261,9606.ENSP00000300291,9606.ENSP00000302160,9606.ENSP00000305556,…
