# Supplementary material for: Single-cell transcriptomics of human iPSC differentiation dynamics reveal a core molecular network of Parkinson’s disease
Source: Commun Biol. 2022 Jan 13;5:49. doi: 10.1038/s42003-021-02973-7 (PMC8758783; doi:10.1038/s42003-021-02973-7)
Supplement: Supplementary file 9 — Supplementary Data 6 [file 42003_2021_2973_MOESM9_ESM.xlsx]

## Sheet: Sheet1
	cell line	Reading A	Reading B	Ratio
	ND29542-7	223	178	0.798206	negative
	ND29542-3	253	135	0.533597	negative
	ND40996-10	185	66	0.356757	negative
	ND40996-7	348	115	0.33046	negative
	ND40996-1	160	58	0.3625	negative
	ND40066-8	203	72	0.35468	negative
	ND40066-7	203	59	0.29064	negative
	ND40066-2	285	65	0.22807	negative
	ND34267-8	205	125	0.609756	negative
	-C (buffer)	623	57	0.0914928	negative
	+C (kit)	436	33057	75.8188	positive
					less than 1 => negative
	MycoAlertTM Assay Control Set LT07-518
	MycoAlertTM Mycoplasma Detection Kit LT07-418
