# Supplementary material for: Single-cell transcriptomics of human iPSC differentiation dynamics reveal a core molecular network of Parkinson’s disease
Source: Commun Biol. 2022 Jan 13;5:49. doi: 10.1038/s42003-021-02973-7 (PMC8758783; doi:10.1038/s42003-021-02973-7)
Supplement: Supplementary file 10 — Supplementary Data 7 [file 42003_2021_2973_MOESM10_ESM.xlsx]

## Sheet: Sheet1
		EN1					GAPDH
	Sample	fg/ml		EN1		Name	fg/ml				EN1/GAPDH
	1716 iPS 1	2.02e-05				1716 iPS	44.5					avg
	1716 iPS 1		1716 iPS 1	2.02e-05		1716 iPS	49.2	46.85		1716 iPS	4.31163e-07
	1716 iPS 2	2.25e-06				1716 iPS 1	170
	1716 iPS 2	1.07e-05	1716 iPS 2	6.475e-06		1716 iPS 1	104	137		1716 iPS 1	4.72628e-08
	1716 iPS 3	1.49e-06				1716 iPS 2	116
	1716 iPS 3	2.46e-05	1716 iPS 3	1.3045e-05		1716 iPS 2	150	133		1716 iPS 2	9.80827e-08	1.9217e-07
	1716 6-1	1.49e-05				1716 6-1	50.4
	1716 6-1		1716 6-1	1.49e-05		1716 6-1	45	47.7		1716 6-1	3.12369e-07
	1716 6-2	1.46e-05				1716 6-2	40.6
	1716 6-2	4.61e-05	1716 6-2	3.035e-05		1716 6-2	40.4	40.5		1716 6-2	7.49383e-07
	1716 6-3	5.55e-05				1716 6-3	37.5
	1716 6-3	0.00012	1716 6-3	8.775e-05		1716 6-3	41.8	39.65		1716 6-3	2.21311e-06	1.09162e-06
	1716 10-1	0.000173				1716 10-1	45.8
	1716 10-1	0.000198	1716 10-1	0.0001855		1716 10-1	57.9	51.85		1716 10-1	3.57763e-06
	1716 10-2	0.000125				1716 10-2	60.4
	1716 10-2	0.00023	1716 10-2	0.0001775		1716 10-2	61.9	61.15		1716 10-2	2.9027e-06
	1716 10-3	9.04e-05				1716 10-3	37.8
	1716 10-3	0.000103	1716 10-3	9.67e-05		1716 10-3	34.6	36.2		1716 10-3	2.67127e-06	3.05053e-06
	1716 21-1	0.000275				1716 21-1	53.5
	1716 21-1	0.000277	1716 21-1	0.000276		1716 21-1	52.3	52.9		1716 21-1	5.21739e-06
	1716 21-2	0.000115				1716 21-2	39.4
	1716 21-2	0.000167	1716 21-2	0.000141		1716 21-2	42.5	40.95		1716 21-2	3.44322e-06
	1716 21-3	4.37e-05				1716 21-3	40.1
	1716 21-3	0.000178	1716 21-3	0.00011085		1716 21-3	40.2	40.15		1716 21-3	2.7609e-06	3.80717e-06
		OTX2				GAPDH
	Sample	fg/ml	avg		Name	fg/ml				otx/gapdh
	1716 iPS 1	0.0326			1716 iPS 1	44.5
	1716 iPS 1	0.0346	0.0336		1716 iPS 1	49.2	46.85		1716 iPS 1	0.000717182
	1716 iPS 2	0.0293			1716 iPS 2	170
	1716 iPS 2	0.0303	0.0298		1716 iPS 2	104	137		1716 iPS 2	0.000217518
	1716 iPS 3	0.0324			1716 iPS 3	116
	1716 iPS 3	0.0299	0.03115		1716 iPS 3	150	133		1716 iPS 3	0.000234211
	1716 6-1	0.376			1716 6-1	50.4
	1716 6-1	0.373	0.3745		1716 6-1	45	47.7		1716 6-1	0.00785115
	1716 6-2	0.244			1716 6-2	40.6
	1716 6-2	0.221	0.2325		1716 6-2	40.4	40.5		1716 6-2	0.00574074
	1716 6-3	0.304			1716 6-3	37.5
	1716 6-3	0.261	0.2825		1716 6-3	41.8	39.65		1716 6-3	0.00712484
	1716 10-1	0.336			1716 10-1	45.8
	1716 10-1	0.34	0.338		1716 10-1	57.9	51.85		1716 10-1	0.0065188
	1716 10-2	0.558			1716 10-2	60.4
	1716 10-2	0.482	0.52		1716 10-2	61.9	61.15		1716 10-2	0.00850368
	1716 10-3	0.222			1716 10-3	37.8
	1716 10-3	0.222	0.222		1716 10-3	34.6	36.2		1716 10-3	0.0061326
	1716 14-1	0.503			1716 14-1	36.9
	1716 14-1	0.626	0.5645		1716 14-1	39.7	38.3		1716 14-1	0.0147389
	1716 14-2	0.689			1716 14-2	40.7
	1716 14-2	0.77	0.7295		1716 14-2	38.3	39.5		1716 14-2	0.0184684
	1716 14-3	0.497			1716 14-3	38.5
	1716 14-3	0.482	0.4895		1716 14-3	39.1	38.8		1716 14-3	0.012616
	1716 21-1	0.522			1716 21-1	53.5
	1716 21-1	0.492	0.507		1716 21-1	52.3	52.9		1716 21-1	0.00958412
	1716 21-2	0.35			1716 21-2	39.4
	1716 21-2	0.337	0.3435		1716 21-2	42.5	40.95		1716 21-2	0.00838828
	1716 21-3	0.423			1716 21-3	40.1
	1716 21-3	0.417	0.42		1716 21-3	40.2	40.15		1716 21-3	0.0104608
		TH				GAPDH
	Sample	fg/ml			Sample	fg/ml				TH/GAPDH
	1716 iPS	0.00176			1716 iPS	44.5
	1716 iPS	0.002	0.00188		1716 iPS	49.2	46.85		1716 iPS	4.01281e-05
	1716 iPS 1	0.00164			1716 iPS 1	170
	1716 iPS 1	0.00116	0.0014		1716 iPS 1	104	137		1716 iPS 1	1.0219e-05
	1716 iPS 2	0.00104			1716 iPS 2	116
	1716 iPS 2	0.000907	0.0009735		1716 iPS 2	150	133		1716 iPS 2	7.31955e-06
	1716 6-1	0.00126			1716 6-1	50.4
	1716 6-1	0.00063	0.000945		1716 6-1	45	47.7		1716 6-1	1.98113e-05
	1716 6-2	0.00146			1716 6-2	40.6
	1716 6-2	0.000977	0.0012185		1716 6-2	40.4	40.5		1716 6-2	3.00864e-05
	1716 6-3	0.000412			1716 6-3	37.5
	1716 6-3	0.000808	0.00061		1716 6-3	41.8	39.65		1716 6-3	1.53846e-05
	1716 6-4	0.000601			1716 6-4	38.6
	1716 6-4	0.00112	0.0008605		1716 6-4	41	39.8		1716 6-4	2.16206e-05
	1716 10-1	0.00118			1716 10-1	45.8
	1716 10-1	0.000784	0.000982		1716 10-1	57.9	51.85		1716 10-1	1.89392e-05
	1716 10-2	0.00622			1716 10-2	60.4
	1716 10-2	0.0056	0.00591		1716 10-2	61.9	61.15		1716 10-2	9.66476e-05
	1716 10-3	0.000998			1716 10-3	37.8
	1716 10-3	0.000846	0.000922		1716 10-3	34.6	36.2		1716 10-3	2.54696e-05
	1716 10-4	0.00181			1716 10-4	45.6
	1716 10-4	0.00297	0.00239		1716 10-4	43.4	44.5		1716 10-4	5.37079e-05
	1716 14-1	0.00474			1716 14-1	36.9
	1716 14-1	0.00573	0.005235		1716 14-1	39.7	38.3		1716 14-1	0.000136684
	1716 14-2	0.00442			1716 14-2	40.7
	1716 14-2	0.00431	0.004365		1716 14-2	38.3	39.5		1716 14-2	0.000110506
	1716 14-3	0.00345			1716 14-3	38.5
	1716 14-3	0.00306	0.003255		1716 14-3	39.1	38.8		1716 14-3	8.38918e-05
	1716 21-1	0.791			1716 21-1	53.5
	1716 21-1	0.796	0.7935		1716 21-1	52.3	52.9		1716 21-1	0.015
	1716 21-2	0.734			1716 21-2	39.4
	1716 21-2	0.676	0.705		1716 21-2	42.5	40.95		1716 21-2	0.0172161
	1716 21-3	0.683			1716 21-3	40.1
	1716 21-3	0.685	0.684		1716 21-3	40.2	40.15		1716 21-3	0.0170361
		Aldh				GAPDH
	Sample	fg/ml	avg		Sample	fg/ml	avg			Ald/GAPDH
	1716 iPS	0.00648			1716 iPS	44.5
	1716 iPS	0.00691	0.006695		1716 iPS	49.2	46.85		1716 iPS	0.000142903
	1716 iPS 1	0.0176			1716 iPS 1	170
	1716 iPS 1	0.0167	0.01715		1716 iPS 1	104	137		1716 iPS 1	0.000125182
	1716 iPS 2	0.0142			1716 iPS 2	116
	1716 iPS 2	0.0201	0.01715		1716 iPS 2	150	133		1716 iPS 2	0.000128947
	1716 6-1	0.000103			1716 6-1	50.4
	1716 6-1	0.000103	0.000103		1716 6-1	45	47.7		1716 6-1	2.15933e-06
	1716 6-2	0.000901			1716 6-2	40.6
	1716 6-2	0.000428	0.0006645		1716 6-2	40.4	40.5		1716 6-2	1.64074e-05
	1716 6-3	0.000103			1716 6-3	37.5
	1716 6-3	0.000103	0.000103		1716 6-3	41.8	39.65		1716 6-3	2.59773e-06
	1716 6-4	0.000168			1716 6-4	38.6
	1716 6-4	0.00178	0.000974		1716 6-4	41	39.8		1716 6-4	2.44724e-05
	1716 10-1	0.0026			1716 10-1	45.8
	1716 10-1	0.00299	0.002795		1716 10-1	57.9	51.85		1716 10-1	5.39055e-05
	1716 10-2	0.00141			1716 10-2	60.4
	1716 10-2	0.00241	0.00191		1716 10-2	61.9	61.15		1716 10-2	3.12347e-05
	1716 10-3	0.000578			1716 10-3	37.8
	1716 10-3	0.00128	0.000929		1716 10-3	34.6	36.2		1716 10-3	2.5663e-05
	1716 10-4	0.00118			1716 10-4	45.6
	1716 10-4	0.00232	0.00175		1716 10-4	43.4	44.5		1716 10-4	3.93258e-05
	1716 14-1	0.0147			1716 14-1	36.9
	1716 14-1	0.0166	0.01565		1716 14-1	39.7	38.3		1716 14-1	0.000408616
	1716 14-2	0.0195			1716 14-2	40.7
	1716 14-2	0.0191	0.0193		1716 14-2	38.3	39.5		1716 14-2	0.000488608
	1716 14-3	0.016			1716 15	38.5
	1716 14-3	0.0145	0.01525		1716 15	39.1	38.8		1716 15	0.000393041
	1716 21-1	0.0947			1716 21-1	53.5
	1716 21-1	0.0839	0.0893		1716 21-1	52.3	52.9		1716 21-1	0.00168809
	1716 21-2	0.0495			1716 21-2	39.4
	1716 21-2	0.0408	0.04515		1716 21-2	42.5	40.95		1716 21-2	0.00110256
	1716 21-3	0.0461			1716 21-3	40.1
	1716 21-3	0.04	0.04305		1716 21-3	40.2	40.15		1716 21-3	0.00107223
		GAPDH				LMX1			LMX1/GAPDH
	Name	fg/ml	avg		Name	fg/ml	avg
	1716 iPS	44.5			1716 iPS	0.000904
	1716 iPS	49.2	46.85		1716 iPS	0.00038	0.000642		1.37033e-05
	1716 iPS 1	170			1716 iPS 1	0.000335
	1716 iPS 1	104	137		1716 iPS 1	0.000643	0.000489		3.56934e-06
	1716 iPS 2	116			1716 iPS 2	0.000423
	1716 iPS 2	150	133		1716 iPS 2	0.00049	0.0004565		3.43233e-06
	1716 6-1	50.4			1716 6-1	0.0855
	1716 6-1	45	47.7		1716 6-1	0.0823	0.0839		0.00175891
	1716 6-2	40.6			1716 6-2	0.0612
	1716 6-2	40.4	40.5		1716 6-2	0.0637	0.06245		0.00154198
	1716 6-3	37.5			1716 6-3	0.124
	1716 6-3	41.8	39.65		1716 6-3	0.125	0.1245		0.00313997
	1716 6-4	38.6			1716 6-4	0.0631
	1716 6-4	41	39.8		1716 6-4	0.0592	0.06115		0.00153643
	1716 10-1	45.8			1716 10-1	0.346
	1716 10-1	57.9	51.85		1716 10-1	0.338	0.342		0.00659595
	1716 10-2	60.4			1716 10-2	0.56
	1716 10-2	61.9	61.15		1716 10-2	0.476	0.518		0.00847097
	1716 10-3	37.8			1716 10-3	0.269
	1716 10-3	34.6	36.2		1716 10-3	0.238	0.2535		0.00700276
	1716 10-4	45.6			1716 10-4	0.288
	1716 10-4	43.4	44.5		1716 10-4	0.342	0.315		0.00707865
	1716 14-1	36.9			1716 14-1	1.29
	1716 14-1	39.7	38.3		1716 14-1	1.39	1.34		0.0349869
	1716 14-2	40.7			1716 14-2	2.17
	1716 14-2	38.3	39.5		1716 14-2	1.5	1.835		0.0464557
	1716 14-3	38.5			1716 14-3	0.839
	1716 14-3	39.1	38.8		1716 14-3	0.926	0.8825		0.0227448
	1716 21-1	53.5			1716 21-1	3.01
	1716 21-1	52.3	52.9		1716 21-1	2.94	2.975		0.0562382
	1716 21-2	39.4			1716 21-2	3.49
	1716 21-2	42.5	40.95		1716 21-2	3.34	3.415		0.0833944
	1716 21-3	40.1			1716 21-3	4.37
	1716 21-3	40.2	40.15		1716 21-3	3.59	3.98		0.0991283
