# Supplementary material for: Single-cell transcriptomics of human iPSC differentiation dynamics reveal a core molecular network of Parkinson’s disease
Source: Commun Biol. 2022 Jan 13;5:49. doi: 10.1038/s42003-021-02973-7 (PMC8758783; doi:10.1038/s42003-021-02973-7)
Supplement: Supplementary file 11 — Supplementary Data 8 [file 42003_2021_2973_MOESM11_ESM.txt]

IPSC	Rgl	Prog	NProg	DA	Phase_Dif
1.26505397	-0.404552243	-0.550452215	-0.507842937	-0.415920797	IPSC
1.333044332	-0.292412668	-0.366270506	-0.366410384	-0.364831776	IPSC
1.23429132	-0.343362062	-0.515203037	-0.482235176	-0.434740705	IPSC
1.3429912	-0.280626619	-0.342263605	-0.340663362	-0.414230789	IPSC
1.228251656	-0.448608582	-0.603047926	-0.570905464	-0.363633192	IPSC
1.259050901	-0.335638546	-0.487125629	-0.458910262	-0.396273096	IPSC
1.214513759	-0.366002986	-0.483287907	-0.468326561	-0.418495202	IPSC
1.282714818	-0.359307806	-0.479390379	-0.44843242	-0.389421985	IPSC
1.350985803	-0.380840298	-0.501079207	-0.494432198	-0.372643281	IPSC
1.36054553	-0.302716253	-0.371103352	-0.348760652	-0.305758747	IPSC
1.287460278	-0.387289062	-0.533470493	-0.505244424	-0.373732869	IPSC
1.252173492	-0.228756039	-0.412123635	-0.417031737	-0.312996204	IPSC
1.353502652	-0.351825226	-0.484399674	-0.445044548	-0.369572426	IPSC
1.188857757	-0.327521031	-0.426082523	-0.402590084	-0.354156417	IPSC
1.239800008	-0.323650808	-0.475221762	-0.4557907	-0.339262736	IPSC
1.408501656	-0.381053103	-0.584468132	-0.542968498	-0.394893537	IPSC
1.351107533	-0.274421703	-0.465470352	-0.418975608	-0.337733091	IPSC
1.268029222	-0.293912095	-0.38064964	-0.390666008	-0.424734387	IPSC
1.124054624	-0.25319145	-0.304306067	-0.290556866	-0.378591859	IPSC
1.321975646	-0.245075022	-0.467647732	-0.40318389	-0.261537188	IPSC
1.354756955	-0.30419307	-0.434380785	-0.427329201	-0.319879557	IPSC
1.287311076	-0.37060772	-0.47270711	-0.465747599	-0.35941375	IPSC
1.286077805	-0.324755277	-0.465031951	-0.448133628	-0.386953138	IPSC
1.223638045	-0.262086312	-0.43388266	-0.421166918	-0.300616591	IPSC
1.342087317	-0.35583335	-0.452764745	-0.430323621	-0.426329528	IPSC
1.242713764	-0.382286407	-0.576654136	-0.542491189	-0.338740194	IPSC
1.194061112	-0.250890778	-0.311588071	-0.311450827	-0.405002448	IPSC
1.280078353	-0.315743215	-0.444578887	-0.413503382	-0.321540472	IPSC
1.37564527	-0.411164498	-0.585171964	-0.551560942	-0.450876958	IPSC
1.132461461	-0.408126493	-0.542233541	-0.49000461	-0.396161879	IPSC
1.33695199	-0.384904525	-0.615478907	-0.595505249	-0.414345752	IPSC
1.157712343	-0.314277884	-0.475315454	-0.43797899	-0.363250826	IPSC
1.149561444	-0.312305557	-0.404423055	-0.389839027	-0.372485373	IPSC
1.394331107	-0.232040066	-0.307391513	-0.339364061	-0.333374933	IPSC
1.352991423	-0.315045466	-0.509118457	-0.476225411	-0.283631759	IPSC
1.372095601	-0.433128645	-0.589991729	-0.549823696	-0.367454719	IPSC
1.137366411	-0.379876278	-0.550046056	-0.519895474	-0.31928669	IPSC
1.183981066	-0.258345855	-0.456125286	-0.459246274	-0.337847075	IPSC
1.229537513	-0.376499642	-0.561801546	-0.537317208	-0.32517209	IPSC
1.390393301	-0.289671388	-0.438363683	-0.420478023	-0.386731469	IPSC
1.208313245	-0.365192228	-0.527835236	-0.49066505	-0.412211718	IPSC
1.229477401	-0.340100948	-0.515480282	-0.476985601	-0.291207601	IPSC
1.316482104	-0.446312924	-0.616152865	-0.585196034	-0.44927908	IPSC
1.245204746	-0.300269313	-0.37088682	-0.345530964	-0.446317627	IPSC
1.190730134	-0.315797104	-0.484491117	-0.466220431	-0.337140869	IPSC
1.42405665	-0.381340575	-0.551867749	-0.498313579	-0.382625014	IPSC
1.203016962	-0.354064957	-0.573946274	-0.524183069	-0.380171877	IPSC
1.324361085	-0.228298648	-0.28665299	-0.275342625	-0.410349547	IPSC
1.218742919	-0.431026717	-0.629604833	-0.608194813	-0.370156476	IPSC
1.403626095	-0.322817444	-0.393203388	-0.390843673	-0.455869077	IPSC
1.510143524	-0.272776068	-0.454620883	-0.419774657	-0.398486561	IPSC
1.422451259	-0.404351715	-0.547405653	-0.498457168	-0.401011023	IPSC
1.3989058	-0.33993049	-0.541751201	-0.500650744	-0.343967602	IPSC
1.293705512	-0.287743255	-0.395229267	-0.399795256	-0.342938381	IPSC
1.365222231	-0.229044737	-0.372655055	-0.358496615	-0.313962887	IPSC
1.28267643	-0.315944093	-0.459713893	-0.443017065	-0.347120346	IPSC
1.193415566	-0.386068945	-0.512238651	-0.485182045	-0.345437716	IPSC
1.337598088	-0.317632214	-0.486370413	-0.427769003	-0.390102653	IPSC
1.321248731	-0.344052241	-0.447491726	-0.432384575	-0.376241588	IPSC
0.978509586	-0.307597711	-0.428523657	-0.407764399	-0.369940122	IPSC
1.196891769	-0.332445333	-0.408483048	-0.374395355	-0.39537219	IPSC
1.115154765	-0.225411281	-0.286106433	-0.270866954	-0.379222879	IPSC
1.380473122	-0.243943808	-0.288833674	-0.282793658	-0.371379456	IPSC
1.19170308	-0.322374066	-0.535351878	-0.481058712	-0.315197736	IPSC
1.22981115	-0.284729718	-0.44122315	-0.393443731	-0.291196943	IPSC
1.173722434	-0.362675769	-0.451768557	-0.444039635	-0.347120435	IPSC
1.453044159	-0.250116649	-0.469205635	-0.451296724	-0.235222562	IPSC
1.325652484	-0.368237332	-0.514735257	-0.488430853	-0.410484813	IPSC
1.415542578	-0.346233957	-0.476438233	-0.425692963	-0.453602062	IPSC
1.384620487	-0.525194778	-0.719373386	-0.670704797	-0.405188387	IPSC
1.24852333	-0.2215957	-0.429924814	-0.413206434	-0.319745998	IPSC
1.152938124	-0.255644471	-0.424773356	-0.414380645	-0.285858757	IPSC
1.218908838	-0.34868755	-0.467646675	-0.403540921	-0.412430631	IPSC
1.465670641	-0.236648553	-0.460553305	-0.432062765	-0.267166478	IPSC
1.422594394	-0.412568816	-0.565319807	-0.528840375	-0.41440862	IPSC
1.207176392	-0.245947011	-0.474410268	-0.44383503	-0.314051457	IPSC
1.223336151	-0.292382285	-0.374529618	-0.354501331	-0.391343033	IPSC
1.386426225	-0.354177334	-0.456799954	-0.42728692	-0.41136653	IPSC
1.347469338	-0.328929226	-0.491471755	-0.442161369	-0.373886503	IPSC
1.213821605	-0.28792563	-0.397122121	-0.370282777	-0.382188906	IPSC
1.212797305	-0.334518129	-0.453648526	-0.419834253	-0.372608251	IPSC
1.322506658	-0.395226485	-0.516592428	-0.473850585	-0.33620265	IPSC
1.260843374	-0.299190178	-0.393896244	-0.356758786	-0.339039008	IPSC
1.274821304	-0.401451103	-0.530644558	-0.507752044	-0.342149437	IPSC
1.35088116	-0.354804618	-0.537902131	-0.511790036	-0.367529488	IPSC
1.214215682	-0.265299994	-0.458654406	-0.433470719	-0.339148431	IPSC
1.275256994	-0.356104811	-0.46667906	-0.444536636	-0.411510047	IPSC
1.323895592	-0.341895393	-0.516887239	-0.493217044	-0.357374177	IPSC
1.18590652	-0.327099074	-0.415822488	-0.410193117	-0.439562626	IPSC
1.358145399	-0.448890306	-0.59790594	-0.557731785	-0.340057724	IPSC
1.413793479	-0.418166261	-0.560568105	-0.520944358	-0.407487999	IPSC
1.237628551	-0.296675883	-0.359427027	-0.361188528	-0.389231065	IPSC
1.388982709	-0.272730102	-0.420007879	-0.413652121	-0.236029625	IPSC
1.281028431	-0.202054787	-0.333080817	-0.323750052	-0.340308096	IPSC
1.3176815	-0.352664252	-0.45559686	-0.420407738	-0.362872711	IPSC
1.324653839	-0.338061978	-0.45948788	-0.41573244	-0.454233821	IPSC
1.310117089	-0.373657854	-0.510727038	-0.463884176	-0.394326164	IPSC
1.255232178	-0.420928409	-0.552799229	-0.511643659	-0.324588888	IPSC
1.319545896	-0.256908931	-0.412437273	-0.392172088	-0.448022833	IPSC
1.290564647	-0.286485396	-0.357503459	-0.333928633	-0.426417862	IPSC
1.222458885	-0.361697497	-0.525018127	-0.503661381	-0.379582415	IPSC
1.29040565	-0.203909974	-0.329617884	-0.321685265	-0.334848891	IPSC
1.301675148	-0.253387092	-0.310545582	-0.293392455	-0.424048132	IPSC
1.265756232	-0.26237435	-0.356813045	-0.36618721	-0.364157914	IPSC
1.523606514	-0.412451223	-0.546802105	-0.529487091	-0.357269025	IPSC
1.341298179	-0.337321508	-0.506741951	-0.449917555	-0.334580683	IPSC
1.26854797	-0.39733148	-0.520619249	-0.49362122	-0.399068768	IPSC
1.290891602	-0.366219414	-0.513292259	-0.47645346	-0.374187563	IPSC
1.205173476	-0.37044331	-0.514129249	-0.466545587	-0.435221132	IPSC
1.344970121	-0.40745883	-0.564015638	-0.535581301	-0.434435429	IPSC
1.289349731	-0.36093509	-0.530236756	-0.478706789	-0.363653462	IPSC
1.288930441	-0.394202277	-0.533556123	-0.484350388	-0.337224965	IPSC
1.321138743	-0.275485038	-0.386066403	-0.397347891	-0.354413865	IPSC
1.373297619	-0.384941849	-0.58181949	-0.530820195	-0.361603885	IPSC
1.298555043	-0.244580458	-0.349936638	-0.337540645	-0.40025666	IPSC
1.366175811	-0.273345824	-0.413681399	-0.390166869	-0.412033432	IPSC
1.482425263	-0.439290085	-0.591989335	-0.541722584	-0.443179111	IPSC
1.227866788	-0.22362434	-0.409602331	-0.382298211	-0.281140538	IPSC
1.230472	-0.35533109	-0.472840658	-0.453056091	-0.378806582	IPSC
1.425746249	-0.342430379	-0.41800114	-0.417636104	-0.340094436	IPSC
1.247275728	-0.352042448	-0.447388939	-0.427292993	-0.327632655	IPSC
1.310040655	-0.291723683	-0.371389133	-0.369360475	-0.386541845	IPSC
1.243852595	-0.320035608	-0.505967678	-0.451652514	-0.299934274	IPSC
1.219204624	-0.309223369	-0.385091375	-0.386216244	-0.427387411	IPSC
1.230427385	-0.366229628	-0.512891174	-0.489494938	-0.361656397	IPSC
1.301628979	-0.323188238	-0.429663514	-0.404634663	-0.397064592	IPSC
1.305962455	-0.193662135	-0.295300411	-0.271692294	-0.395248692	IPSC
1.382634077	-0.431862711	-0.69246798	-0.647788366	-0.384718313	IPSC
1.196380321	-0.384838607	-0.547060804	-0.479159108	-0.345554102	IPSC
1.288904577	-0.265689107	-0.475089988	-0.447457877	-0.391304981	IPSC
1.420737108	-0.426610161	-0.592619208	-0.545642945	-0.363031712	IPSC
1.396591187	-0.319787813	-0.508915482	-0.490622669	-0.437432807	IPSC
1.201563715	-0.258151363	-0.304321285	-0.300335218	-0.439928291	IPSC
1.227751261	-0.272614832	-0.341047565	-0.315647873	-0.447363662	IPSC
1.291363651	-0.362968002	-0.480330685	-0.442844947	-0.390949271	IPSC
1.326889456	-0.352490481	-0.557286524	-0.545557936	-0.343199366	IPSC
1.357879649	-0.205940592	-0.30766963	-0.311066666	-0.327813473	IPSC
1.421144469	-0.293760833	-0.438059461	-0.411622773	-0.41141976	IPSC
1.34699653	-0.39451205	-0.53808692	-0.498899524	-0.409258857	IPSC
1.256941205	-0.394403983	-0.515789447	-0.490071998	-0.336618945	IPSC
1.448646651	-0.399578021	-0.53468195	-0.492782884	-0.317380214	IPSC
1.277477593	-0.393721991	-0.525772036	-0.493700234	-0.397971296	IPSC
1.365407735	-0.334225485	-0.508979824	-0.485800913	-0.360186119	IPSC
1.164579853	-0.281011973	-0.492629511	-0.467856354	-0.401504278	IPSC
1.348466011	-0.36059574	-0.461777571	-0.442593942	-0.412239105	IPSC
1.387004632	-0.357055545	-0.490243253	-0.458902876	-0.44729726	IPSC
1.126687479	-0.273588513	-0.354649729	-0.361966946	-0.403854882	IPSC
1.271541918	-0.315375798	-0.415780143	-0.382793019	-0.339033239	IPSC
1.299308718	-0.382466367	-0.510959841	-0.491528927	-0.393130084	IPSC
1.377840526	-0.397881001	-0.580166257	-0.560887021	-0.275489179	IPSC
1.181779577	-0.371296947	-0.577398697	-0.522876123	-0.388324163	IPSC
1.237677293	-0.368520015	-0.487042323	-0.451107921	-0.409635058	IPSC
1.470198916	-0.386545442	-0.498178543	-0.473674532	-0.440719459	IPSC
1.488662847	-0.333222654	-0.443510662	-0.417029545	-0.356833063	IPSC
1.339279348	-0.359715128	-0.480980571	-0.463748747	-0.428554608	IPSC
1.221080434	-0.278764506	-0.37761797	-0.34793242	-0.452089657	IPSC
1.291525362	-0.229436518	-0.462422297	-0.445349741	-0.289697723	IPSC
1.254984289	-0.321724986	-0.423398785	-0.412826842	-0.330518959	IPSC
1.242350858	-0.42645011	-0.651110961	-0.609447115	-0.386613608	IPSC
1.172492079	-0.352103948	-0.539537037	-0.485665345	-0.30454547	IPSC
1.126615703	-0.311240933	-0.386499844	-0.37504215	-0.319095293	IPSC
1.263855811	-0.313946507	-0.384067999	-0.392166284	-0.356975564	IPSC
1.259801918	-0.271456369	-0.421543529	-0.415405206	-0.325577896	IPSC
1.337755175	-0.29357819	-0.42454151	-0.401240469	-0.312226605	IPSC
1.317107753	-0.309402546	-0.468477267	-0.439898455	-0.32269499	IPSC
1.364109126	-0.342323484	-0.516971219	-0.501280288	-0.388314961	IPSC
1.322984665	-0.402137817	-0.53799783	-0.503372831	-0.366225541	IPSC
1.406080096	-0.283098901	-0.422105863	-0.390558703	-0.339378019	IPSC
1.281320851	-0.390025856	-0.522416899	-0.509444326	-0.39290715	IPSC
1.401463127	-0.362031917	-0.470697441	-0.463595472	-0.380829591	IPSC
1.426518112	-0.284982972	-0.378340883	-0.355263244	-0.45691531	IPSC
1.405972012	-0.287822116	-0.434007652	-0.425118237	-0.33916796	IPSC
1.198962541	-0.167430624	-0.221577714	-0.229436219	-0.281331105	IPSC
1.264889439	-0.428550289	-0.612764263	-0.568033787	-0.3674143	IPSC
1.278619254	-0.372657386	-0.517864189	-0.465020775	-0.398170887	IPSC
1.374001883	-0.320987297	-0.477985317	-0.44503168	-0.269052316	IPSC
1.335700538	-0.354963449	-0.47583999	-0.451541905	-0.343086172	IPSC
1.137742317	-0.323958437	-0.507512697	-0.489773066	-0.279960067	IPSC
1.324942824	-0.311236552	-0.382873907	-0.375422531	-0.400674337	IPSC
1.434143371	-0.307925793	-0.365449383	-0.378854443	-0.322596851	IPSC
1.296768855	-0.237309955	-0.440877566	-0.407386244	-0.264089364	IPSC
1.237092742	-0.392961241	-0.535380833	-0.520817337	-0.352932231	IPSC
1.195860392	-0.26451573	-0.406544324	-0.36778965	-0.383793984	IPSC
1.38389028	-0.241712511	-0.415262564	-0.423438057	-0.317588542	IPSC
1.326040166	-0.377810414	-0.55319944	-0.527562909	-0.333464806	IPSC
1.356503883	-0.347523549	-0.527528687	-0.505244119	-0.325180176	IPSC
1.409450527	-0.278897624	-0.361326857	-0.357321734	-0.329606062	IPSC
1.395009947	-0.417260883	-0.539665217	-0.51776981	-0.427399167	IPSC
1.162858876	-0.404114899	-0.542988369	-0.504260925	-0.354742386	IPSC
1.381467182	-0.29208643	-0.445776513	-0.427827709	-0.334145009	IPSC
1.199656808	-0.300711726	-0.471466549	-0.45328276	-0.392981564	IPSC
1.420603213	-0.360689159	-0.442556449	-0.436458649	-0.259537718	IPSC
1.204183694	-0.422810346	-0.557852409	-0.508594256	-0.386843939	IPSC
1.426023327	-0.291126385	-0.344885597	-0.336287008	-0.325705733	IPSC
1.293181031	-0.428145186	-0.604376789	-0.545697281	-0.387397448	IPSC
1.377433906	-0.32938987	-0.431994919	-0.431763685	-0.325697507	IPSC
1.321370146	-0.375726003	-0.513895953	-0.471933208	-0.334503572	IPSC
1.221038778	-0.47199429	-0.662706839	-0.596378277	-0.444878889	IPSC
1.222336707	-0.368311034	-0.467204392	-0.431502487	-0.362913668	IPSC
1.184523554	-0.249898336	-0.375555403	-0.344125296	-0.348288818	IPSC
1.229297195	-0.306708126	-0.494666499	-0.4456051	-0.362893749	IPSC
1.358049448	-0.300866772	-0.373759796	-0.355599786	-0.329079676	IPSC
1.238184797	-0.293986969	-0.447666433	-0.404405292	-0.329719573	IPSC
1.26539727	-0.339950655	-0.443674813	-0.420733644	-0.431680497	IPSC
1.15637109	-0.363970404	-0.553105833	-0.510110062	-0.377722021	IPSC
1.384917297	-0.419309436	-0.568262247	-0.539698472	-0.361895525	IPSC
1.004031824	-0.311507381	-0.368760988	-0.359889134	-0.332547459	IPSC
1.286670905	-0.283735094	-0.380747577	-0.376402736	-0.375097498	IPSC
1.311702384	-0.240615688	-0.354234178	-0.350808159	-0.26643339	IPSC
1.300271741	-0.273953659	-0.414520965	-0.419019295	-0.361910619	IPSC
1.364890828	-0.175040567	-0.264553892	-0.273407528	-0.313849375	IPSC
1.300679289	-0.327774987	-0.444619583	-0.435894976	-0.352145667	IPSC
1.415083941	-0.257687753	-0.457059274	-0.436874816	-0.319996321	IPSC
1.078023751	-0.247372436	-0.378775048	-0.356067778	-0.422578268	IPSC
1.290253738	-0.266084952	-0.492469715	-0.465874807	-0.29300212	IPSC
1.151138403	-0.276534321	-0.352055605	-0.345301331	-0.397898405	IPSC
1.089705901	-0.350447885	-0.476343894	-0.444034999	-0.385674327	IPSC
1.256516333	-0.33530644	-0.443233256	-0.403055837	-0.436902778	IPSC
1.289722462	-0.173133017	-0.349451067	-0.320549791	-0.370989348	IPSC
1.224443655	-0.25391254	-0.327610799	-0.311930533	-0.38619246	IPSC
1.398638708	-0.380088134	-0.509327442	-0.4688161	-0.425969004	IPSC
1.370706113	-0.251419183	-0.355402688	-0.368804047	-0.341966822	IPSC
1.18513384	-0.428734588	-0.579440878	-0.522012377	-0.370509184	IPSC
1.368712231	-0.383006382	-0.493799969	-0.49082191	-0.348047587	IPSC
1.425339659	-0.367919207	-0.54983795	-0.505571319	-0.294508585	IPSC
1.28458312	-0.277025124	-0.34073589	-0.33342308	-0.439881512	IPSC
1.03010754	-0.301079256	-0.371095827	-0.37421033	-0.380781362	IPSC
1.316996367	-0.242489073	-0.471104225	-0.413778172	-0.379883812	IPSC
1.370150577	-0.324976678	-0.493634405	-0.454577611	-0.212743752	IPSC
1.123460356	-0.195027362	-0.461678195	-0.419449324	-0.277936219	IPSC
1.354555322	-0.238699167	-0.353357593	-0.354014763	-0.242409808	IPSC
1.356174477	-0.285831119	-0.358287492	-0.347951451	-0.311302327	IPSC
1.230778433	-0.305896948	-0.395651048	-0.378657125	-0.39222537	IPSC
1.416641128	-0.302303423	-0.372239627	-0.398837509	-0.435858663	IPSC
1.307023777	-0.31065133	-0.4153962	-0.426505111	-0.339966249	IPSC
1.154802395	-0.325645924	-0.416537627	-0.40774254	-0.301913012	IPSC
1.194520081	-0.347616412	-0.483082761	-0.458688115	-0.331126029	IPSC
1.439436722	-0.355045562	-0.473911064	-0.434402776	-0.381139899	IPSC
1.31994736	-0.360633607	-0.530868969	-0.514857898	-0.352423653	IPSC
1.228025638	-0.401347109	-0.543126526	-0.509000041	-0.405038086	IPSC
1.295639878	-0.270256354	-0.429608491	-0.394924481	-0.383699595	IPSC
1.367182408	-0.225969782	-0.266574212	-0.257989085	-0.373298907	IPSC
1.384030289	-0.189145064	-0.197154976	-0.211513702	-0.43076361	IPSC
1.230271424	-0.36497888	-0.563462919	-0.523721118	-0.321591891	IPSC
1.292604919	-0.216161133	-0.332738332	-0.312971586	-0.29328023	IPSC
1.195894065	-0.356504986	-0.476027868	-0.43474591	-0.36295293	IPSC
1.303522507	-0.17710031	-0.299801605	-0.276689206	-0.303470599	IPSC
1.277423913	-0.32129517	-0.507349305	-0.469251058	-0.41917536	IPSC
1.444485545	-0.270731114	-0.408886927	-0.390386994	-0.248359985	IPSC
1.242896191	-0.361143577	-0.456746787	-0.410936241	-0.386479105	IPSC
1.331465771	-0.300680995	-0.372131053	-0.345643729	-0.396499009	IPSC
1.401575234	-0.178454655	-0.186220638	-0.170760491	-0.392012902	IPSC
1.438763637	-0.427825343	-0.589318467	-0.562512348	-0.343695311	IPSC
1.059805026	-0.227719443	-0.348204715	-0.334298927	-0.323905055	IPSC
1.294051529	-0.354823573	-0.489054544	-0.461339766	-0.387661645	IPSC
1.414322125	-0.316965447	-0.396760901	-0.406960561	-0.430270849	IPSC
1.090867461	-0.392036281	-0.501170236	-0.475604963	-0.263578207	IPSC
1.279028757	-0.344377866	-0.409358653	-0.391633068	-0.451518348	IPSC
1.416995745	-0.170669134	-0.288237358	-0.282870322	-0.293001158	IPSC
1.263260086	-0.310140464	-0.459576064	-0.442582004	-0.394561182	IPSC
1.509393124	-0.356640226	-0.466481349	-0.45046681	-0.316586749	IPSC
1.31508927	-0.187411565	-0.297152222	-0.290720891	-0.378723944	IPSC
1.250399385	-0.348749986	-0.454961988	-0.410098033	-0.315845825	IPSC
1.298488635	-0.37207332	-0.461411168	-0.45284273	-0.354833163	IPSC
1.266136453	-0.369890598	-0.477331916	-0.46593828	-0.387949911	IPSC
1.45014779	-0.337858026	-0.442101625	-0.432131907	-0.347504701	IPSC
1.227480491	-0.321056439	-0.406110276	-0.39063762	-0.371155783	IPSC
1.356402221	-0.372666989	-0.52859092	-0.466271174	-0.335532432	IPSC
1.349953636	-0.347225099	-0.444746508	-0.432495811	-0.331627015	IPSC
1.044702308	-0.283733383	-0.384890484	-0.355189818	-0.420305832	IPSC
1.407979864	-0.260438291	-0.399365833	-0.399881383	-0.299186179	IPSC
1.287520668	-0.308312136	-0.463961649	-0.439001766	-0.294317589	IPSC
1.179838915	-0.165548616	-0.390120757	-0.349743555	-0.312992699	IPSC
1.311029269	-0.389219655	-0.525543895	-0.486086627	-0.431275354	IPSC
1.269701203	-0.287271367	-0.363221361	-0.315981834	-0.33169316	IPSC
1.226362273	-0.310275947	-0.432524386	-0.390012785	-0.334991121	IPSC
1.304661136	-0.293036505	-0.43681219	-0.41008933	-0.339024327	IPSC
1.242022845	-0.366843796	-0.498813125	-0.450443658	-0.418208288	IPSC
0.889959361	-0.241924147	-0.367443865	-0.39290919	-0.311391911	IPSC
1.161097691	-0.301426427	-0.48171459	-0.466211934	-0.429305772	IPSC
1.362705702	-0.279636603	-0.349353428	-0.336539809	-0.348250817	IPSC
1.425775307	-0.183317461	-0.392856792	-0.397921159	-0.290865842	IPSC
1.302291399	-0.184214352	-0.30121111	-0.306912162	-0.426550558	IPSC
1.245480108	-0.214592678	-0.355240479	-0.313542287	-0.31047611	IPSC
1.400359331	-0.330330761	-0.421024141	-0.381287903	-0.348298396	IPSC
1.227387632	-0.298166974	-0.462812667	-0.458079077	-0.423769836	IPSC
1.23457192	-0.229069968	-0.342683774	-0.314057981	-0.279840443	IPSC
1.260334664	-0.300657549	-0.436632784	-0.443969962	-0.379337669	IPSC
1.242539385	-0.356925249	-0.472150669	-0.446210771	-0.373012558	IPSC
1.428058627	-0.314857322	-0.42043026	-0.41303339	-0.388396608	IPSC
1.378616196	-0.335943126	-0.395722904	-0.363951085	-0.328556293	IPSC
1.364431858	-0.428477496	-0.565840975	-0.557297019	-0.394352385	IPSC
1.180190453	-0.221833712	-0.426504808	-0.405312958	-0.274612122	IPSC
1.265486637	-0.182435731	-0.292306056	-0.250066572	-0.380120828	IPSC
1.430542714	-0.306487528	-0.398595183	-0.362211287	-0.361590798	IPSC
1.313339566	-0.327734145	-0.512296305	-0.492995265	-0.283047737	IPSC
1.425332961	-0.43473399	-0.604829136	-0.527789175	-0.350960838	IPSC
1.441790139	-0.288764091	-0.436013306	-0.41483602	-0.34592647	IPSC
1.129509844	-0.323992055	-0.495281457	-0.457130543	-0.384798773	IPSC
1.059009811	-0.244900445	-0.373367103	-0.355123545	-0.434916745	IPSC
1.090527758	-0.238329628	-0.462743399	-0.40400295	-0.329434831	IPSC
1.07422332	-0.316310466	-0.393392549	-0.392986386	-0.411167706	IPSC
1.335946842	-0.366798886	-0.497841408	-0.441607247	-0.430200967	IPSC
1.116102111	-0.243597917	-0.343676741	-0.317422168	-0.389749463	IPSC
1.25875354	-0.371769859	-0.538985577	-0.52966311	-0.37190317	IPSC
1.155932647	-0.285666699	-0.448299951	-0.425799519	-0.328101088	IPSC
1.159287773	-0.329036966	-0.432121146	-0.397387859	-0.374468031	IPSC
1.322516137	-0.244796201	-0.465378907	-0.466595211	-0.3143595	IPSC
1.236051374	-0.323353417	-0.494951403	-0.469366423	-0.276930049	IPSC
1.294286063	-0.221860859	-0.350718189	-0.334721029	-0.368066212	IPSC
1.488774613	-0.260461615	-0.416018883	-0.388748844	-0.333432729	IPSC
1.580029326	-0.363848624	-0.611107698	-0.582500284	-0.331888952	IPSC
1.301291863	-0.342076057	-0.453115181	-0.421019082	-0.419924199	IPSC
1.199364239	-0.369874768	-0.50138748	-0.486634336	-0.422402299	IPSC
1.20955769	-0.381772602	-0.60335501	-0.549490759	-0.290701158	IPSC
1.461391604	-0.38783331	-0.47948664	-0.451293262	-0.329430085	IPSC
1.312716597	-0.253138474	-0.496187067	-0.469617223	-0.361150275	IPSC
1.268823384	-0.393740919	-0.521391598	-0.48564412	-0.365718033	IPSC
1.094730698	-0.35822994	-0.492973077	-0.470820065	-0.338714641	IPSC
1.187294134	-0.278358766	-0.414210951	-0.395824311	-0.286670379	IPSC
1.300773337	-0.250335851	-0.287581871	-0.288032803	-0.33555722	IPSC
1.229911611	-0.264473136	-0.31797063	-0.299592121	-0.430220248	IPSC
1.259540806	-0.437592803	-0.605377399	-0.58824957	-0.382511503	IPSC
1.240591311	-0.423383674	-0.591955191	-0.542092521	-0.314647476	IPSC
1.404000366	-0.312772638	-0.506917091	-0.446967349	-0.328646545	IPSC
1.189047704	-0.347515324	-0.446758794	-0.411727279	-0.414920553	IPSC
1.243305938	-0.423592608	-0.557711603	-0.547732738	-0.365823456	IPSC
1.377205949	-0.355974914	-0.564780131	-0.519065284	-0.308963474	IPSC
1.15754049	-0.288318024	-0.480989005	-0.431111392	-0.314200645	IPSC
1.276003627	-0.415499566	-0.551296802	-0.511681307	-0.446212331	IPSC
1.44474924	-0.314090232	-0.420694629	-0.394972959	-0.424056359	IPSC
1.189979043	-0.267598125	-0.314767787	-0.314812218	-0.310882166	IPSC
1.035493118	-0.335991259	-0.47173908	-0.416303453	-0.343378167	IPSC
1.389113766	-0.274039985	-0.504967912	-0.422307059	-0.317307547	IPSC
1.43830866	-0.361122551	-0.527594108	-0.495872281	-0.37277412	IPSC
1.303631201	-0.493581881	-0.674967193	-0.655127441	-0.328827444	IPSC
1.483512351	-0.27909828	-0.333859449	-0.336774707	-0.370242704	IPSC
1.222715058	-0.232681998	-0.445488059	-0.411821235	-0.267734985	IPSC
1.250346477	-0.364860871	-0.484804547	-0.467234824	-0.443533123	IPSC
1.278185266	-0.349128478	-0.462810506	-0.439574938	-0.326409811	IPSC
1.246094975	-0.351252326	-0.482916218	-0.45348854	-0.389999795	IPSC
1.248137277	-0.309598973	-0.410733006	-0.393327572	-0.23612634	IPSC
1.236488839	-0.370491042	-0.495528256	-0.455984409	-0.413274024	IPSC
1.244365043	-0.336983726	-0.464539216	-0.458735001	-0.357113593	IPSC
1.233877526	-0.424747666	-0.609466584	-0.550301267	-0.376915396	IPSC
1.133732809	-0.471132433	-0.649341258	-0.569996897	-0.365884394	IPSC
1.288996153	-0.33641201	-0.501655941	-0.517360545	-0.306664045	IPSC
1.126486262	-0.333895752	-0.536871135	-0.516715525	-0.3013436	IPSC
1.224922592	-0.205670538	-0.325353744	-0.312990793	-0.369553493	IPSC
1.257269494	-0.442269301	-0.620605675	-0.559319484	-0.443152079	IPSC
1.337524916	-0.309143048	-0.441368505	-0.400847212	-0.356548408	IPSC
1.429432035	-0.249085472	-0.410665709	-0.404121065	-0.327085477	IPSC
1.132030759	-0.272542327	-0.381547324	-0.354113309	-0.325983978	IPSC
1.177127707	-0.307240374	-0.549684757	-0.51550712	-0.287520343	IPSC
1.422961572	-0.150396564	-0.2483467	-0.214058523	-0.294847965	IPSC
1.196488116	-0.312746301	-0.507117767	-0.469313928	-0.431574872	IPSC
1.106517314	-0.282282722	-0.404012794	-0.38383628	-0.34815461	IPSC
1.300574554	-0.330621581	-0.455160677	-0.418358618	-0.371138261	IPSC
1.453522469	-0.238862052	-0.439197755	-0.464997168	-0.361649551	IPSC
1.394538528	-0.337330043	-0.439479953	-0.421600022	-0.38663607	IPSC
1.18493706	-0.312544123	-0.390050961	-0.371439943	-0.326479136	IPSC
1.274457107	-0.390473284	-0.549011272	-0.520016712	-0.334725829	IPSC
1.536315867	-0.368156231	-0.484804341	-0.481048528	-0.339655392	IPSC
1.38328632	-0.399638724	-0.542415176	-0.49670651	-0.328536012	IPSC
1.391499082	-0.398018095	-0.522708349	-0.492307837	-0.361173555	IPSC
1.079875763	-0.26835587	-0.319924472	-0.314491566	-0.415118153	IPSC
1.46650123	-0.34770703	-0.471119395	-0.423158784	-0.427397873	IPSC
1.209074052	-0.336027469	-0.518455704	-0.486832485	-0.306400583	IPSC
1.424005738	-0.325856475	-0.493626166	-0.462731344	-0.350941232	IPSC
1.121007752	-0.336198154	-0.469830249	-0.418844739	-0.334355729	IPSC
1.184082312	-0.352205318	-0.448762944	-0.435305712	-0.346519272	IPSC
1.203814241	-0.309951357	-0.383389	-0.376066871	-0.381683364	IPSC
1.197784063	-0.356422329	-0.477815605	-0.46077024	-0.431060428	IPSC
1.507222432	-0.29310682	-0.447565702	-0.423905237	-0.37694979	IPSC
1.29992703	-0.390375178	-0.528010332	-0.524995646	-0.431086086	IPSC
1.322296079	-0.273696268	-0.348504612	-0.319089689	-0.357820116	IPSC
1.389057393	-0.331272409	-0.428550982	-0.390017206	-0.416239645	IPSC
1.189451584	-0.342623189	-0.464724355	-0.427727209	-0.377802662	IPSC
1.407984241	-0.2900517	-0.366176585	-0.356704115	-0.351915356	IPSC
1.223286328	-0.346429909	-0.430265618	-0.390094275	-0.328467524	IPSC
1.177812254	-0.349688433	-0.481181469	-0.431515916	-0.34391331	IPSC
1.176437274	-0.326157356	-0.445004719	-0.38631876	-0.333963398	IPSC
1.302429268	-0.460337679	-0.616336566	-0.547351749	-0.414184641	IPSC
1.423667725	-0.350260112	-0.479194943	-0.431102294	-0.414035811	IPSC
1.284407442	-0.315794496	-0.419058383	-0.387009732	-0.33215494	IPSC
1.0922733	-0.420974206	-0.545037869	-0.5512626	-0.373933862	IPSC
1.337225225	-0.299689335	-0.483390884	-0.446468274	-0.324333627	IPSC
1.160257159	-0.388854004	-0.535354407	-0.514297066	-0.41919324	IPSC
1.284164008	-0.312160892	-0.489787764	-0.442337405	-0.359484733	IPSC
1.254369686	-0.317103827	-0.413819585	-0.392649148	-0.364881381	IPSC
1.282870341	-0.360208186	-0.499062428	-0.480878561	-0.367012773	IPSC
1.274766414	-0.091166576	-0.235497765	-0.216958961	-0.332005435	IPSC
1.289736031	-0.325603932	-0.454737993	-0.421449099	-0.411228735	IPSC
1.231446104	-0.247845583	-0.34348985	-0.32190943	-0.369269253	IPSC
1.18251458	-0.269318529	-0.410260604	-0.388942165	-0.276257658	IPSC
1.099351709	-0.27519002	-0.372347215	-0.355425313	-0.413056858	IPSC
1.141415601	-0.445213573	-0.612648637	-0.571616069	-0.289368438	IPSC
1.580885779	-0.279332936	-0.504646987	-0.480720227	-0.328580161	IPSC
1.200490552	-0.452313333	-0.590607534	-0.569275836	-0.368124613	IPSC
1.326573313	-0.391526052	-0.488569618	-0.448030568	-0.362304149	IPSC
1.179721997	-0.275268879	-0.35090653	-0.343702605	-0.361631986	IPSC
1.189636325	-0.302128611	-0.406940502	-0.431351644	-0.375772295	IPSC
1.306386904	-0.269100851	-0.324109779	-0.329150464	-0.359768025	IPSC
1.129659227	-0.245669364	-0.385955891	-0.350078525	-0.289724506	IPSC
1.267870454	-0.400550468	-0.552490976	-0.536550403	-0.412232254	IPSC
1.225843767	-0.322345149	-0.431205641	-0.38616241	-0.365468354	IPSC
1.293388148	-0.314570747	-0.508331514	-0.479508545	-0.221833527	IPSC
1.40471556	-0.3774796	-0.504821217	-0.489259415	-0.371969385	IPSC
1.225589118	-0.345583488	-0.539551739	-0.494669518	-0.373570214	IPSC
1.461965058	-0.236646484	-0.323278622	-0.291381619	-0.289259169	IPSC
1.14894324	-0.382077792	-0.535612714	-0.455274583	-0.439467487	IPSC
1.422483719	-0.437423681	-0.589736412	-0.553468204	-0.41023233	IPSC
1.317827702	-0.394080149	-0.561557566	-0.506889726	-0.334724348	IPSC
1.165109004	-0.300376993	-0.610686006	-0.571601229	-0.304465508	IPSC
1.199178979	-0.431190484	-0.610158248	-0.576267094	-0.431366832	IPSC
1.56050611	-0.160956496	-0.301157999	-0.273972062	-0.303194405	IPSC
1.268867767	-0.489816443	-0.701262523	-0.673451109	-0.42323813	IPSC
1.332793607	-0.438419624	-0.601682145	-0.573233008	-0.369803283	IPSC
1.385128571	-0.39321906	-0.538445727	-0.503207627	-0.399640687	IPSC
1.376834747	-0.350179796	-0.559881354	-0.521765555	-0.272507853	IPSC
1.343343679	-0.200932514	-0.309859796	-0.29812231	-0.313693173	IPSC
1.4131846	-0.260981654	-0.295690223	-0.288848036	-0.338849043	IPSC
1.379461171	-0.324485524	-0.408012179	-0.396881374	-0.342315525	IPSC
1.364060105	-0.362225437	-0.491730659	-0.45202674	-0.312290587	IPSC
1.299235044	-0.294244235	-0.468646138	-0.434324873	-0.366663714	IPSC
1.471926872	-0.284869068	-0.465971625	-0.43756435	-0.368091236	IPSC
1.456894418	-0.321192136	-0.5931996	-0.57546358	-0.263824136	IPSC
1.064800452	-0.247983225	-0.362805234	-0.366878088	-0.294530227	IPSC
1.435279138	-0.219255235	-0.323396383	-0.3154866	-0.256775273	IPSC
1.381849085	-0.372935861	-0.493033518	-0.464839053	-0.353827826	IPSC
1.217073073	-0.266101098	-0.408668164	-0.372565054	-0.316632521	IPSC
1.256032183	-0.415650722	-0.551480993	-0.489764924	-0.364967876	IPSC
1.592179449	-0.343262374	-0.553063412	-0.51601467	-0.348606762	IPSC
1.377498077	-0.260337469	-0.397567667	-0.372083528	-0.314650563	IPSC
1.344663323	-0.373816117	-0.503998942	-0.460823746	-0.356511946	IPSC
1.135038648	-0.298304188	-0.474825056	-0.452495961	-0.376393024	IPSC
1.123343392	-0.234538317	-0.279171402	-0.265837672	-0.425193472	IPSC
1.049988451	-0.322151282	-0.417683012	-0.396972764	-0.415550288	IPSC
1.26900424	-0.314026936	-0.428684825	-0.42169606	-0.402710656	IPSC
1.227709644	-0.278787882	-0.429810806	-0.411423652	-0.347870737	IPSC
1.367257731	-0.311121675	-0.411290946	-0.419741649	-0.413979193	IPSC
1.275619325	-0.483578384	-0.68607088	-0.649714186	-0.412658106	IPSC
1.236820268	-0.24168222	-0.384438754	-0.363270599	-0.307927916	IPSC
1.291071284	-0.218418363	-0.316145935	-0.333810544	-0.238106285	IPSC
1.180329509	-0.324396246	-0.505328399	-0.474646949	-0.290093784	IPSC
1.018923396	-0.238090611	-0.412595303	-0.385089392	-0.351595806	IPSC
1.289158109	-0.260462432	-0.400864833	-0.386923692	-0.330901083	IPSC
1.357454232	-0.290349216	-0.340095354	-0.31553931	-0.307181516	IPSC
1.020489015	-0.232026597	-0.455733856	-0.399816476	-0.322610503	IPSC
1.536138126	-0.379845373	-0.510570437	-0.477604833	-0.327309089	IPSC
1.453193703	-0.322026601	-0.442460716	-0.398322315	-0.326256936	IPSC
1.158026746	-0.319383499	-0.440969292	-0.389195897	-0.438013469	IPSC
1.495080742	-0.42111355	-0.57237947	-0.565607396	-0.418592161	IPSC
1.113034018	-0.28187811	-0.356070172	-0.32713314	-0.255497934	IPSC
1.27120722	-0.190179884	-0.339223954	-0.31163976	-0.359360907	IPSC
1.330655255	-0.393033792	-0.544079962	-0.505706638	-0.230978899	IPSC
1.421940148	-0.441178188	-0.59649249	-0.548514245	-0.412647065	IPSC
1.256670726	-0.241578966	-0.392761532	-0.375225147	-0.385278282	IPSC
1.18033084	-0.272332353	-0.447851739	-0.400783976	-0.32019972	IPSC
1.360075672	-0.217857203	-0.397536632	-0.363696613	-0.357727874	IPSC
1.38851576	-0.40023492	-0.54727199	-0.487477053	-0.362172507	IPSC
1.46457339	-0.355594754	-0.519375809	-0.519401946	-0.267813944	IPSC
1.455387755	-0.358266731	-0.445948474	-0.43680297	-0.365682849	IPSC
1.317264433	-0.262481322	-0.359056099	-0.311394752	-0.313547567	IPSC
1.527585971	-0.251548346	-0.2894321	-0.285062279	-0.353466668	IPSC
1.216636679	-0.260995281	-0.476307374	-0.445610378	-0.374800941	IPSC
0.941604181	-0.22042656	-0.282672655	-0.318978027	-0.396140882	IPSC
1.37768158	-0.337459008	-0.453828012	-0.412859863	-0.409886835	IPSC
1.280064783	-0.170759622	-0.283968156	-0.262412504	-0.428297092	IPSC
1.27539852	-0.26760584	-0.35517457	-0.312783163	-0.417388665	IPSC
1.411904836	-0.235009181	-0.361161054	-0.346555485	-0.358999021	IPSC
1.312542727	-0.271654149	-0.353132369	-0.353067262	-0.434216794	IPSC
1.280098928	-0.262999171	-0.306271027	-0.303073451	-0.346774947	IPSC
1.276234301	-0.377744748	-0.522298872	-0.501963538	-0.378597367	IPSC
1.413773114	-0.21675649	-0.267727902	-0.270340237	-0.423288223	IPSC
1.516444746	-0.320037806	-0.419342622	-0.389569969	-0.337341451	IPSC
1.14396862	-0.231490043	-0.327462531	-0.301040565	-0.333355387	IPSC
1.029564498	-0.345211174	-0.677843994	-0.644677461	-0.357472963	IPSC
1.213741291	-0.248480123	-0.310430216	-0.291862969	-0.351449291	IPSC
1.180344506	-0.296273146	-0.443004324	-0.426709794	-0.224786198	IPSC
1.343854193	-0.308546858	-0.39949952	-0.384621262	-0.25927752	IPSC
1.398893982	-0.328767075	-0.417138839	-0.383842917	-0.361799916	IPSC
1.294413529	-0.333994291	-0.456234259	-0.424680332	-0.437746723	IPSC
1.386434569	-0.38246106	-0.485090643	-0.458880289	-0.36475896	IPSC
1.39205455	-0.367420437	-0.499347966	-0.469749604	-0.309382948	IPSC
1.289692359	-0.237570357	-0.445022397	-0.395823679	-0.231091832	IPSC
1.12765646	-0.28063107	-0.34183597	-0.35724217	-0.342076397	IPSC
1.426177829	-0.454026841	-0.617618462	-0.5693013	-0.309960304	IPSC
1.437358003	-0.309681528	-0.477808975	-0.448804301	-0.344349805	IPSC
1.336177543	-0.289389903	-0.468559483	-0.441742742	-0.434739002	IPSC
1.227862664	-0.238894089	-0.338981718	-0.342356806	-0.319888014	IPSC
1.48653252	-0.284896011	-0.375487618	-0.354182025	-0.345791793	IPSC
1.246898792	-0.251820693	-0.509565803	-0.467305592	-0.312160347	IPSC
1.244492108	-0.21479888	-0.269834701	-0.263047236	-0.343879374	IPSC
1.231959691	-0.494392387	-0.701288838	-0.625692402	-0.4064746	IPSC
1.227164411	-0.332442086	-0.434707236	-0.420852515	-0.419613099	IPSC
1.270329919	-0.281073661	-0.451811223	-0.438024026	-0.277580698	IPSC
1.385459331	-0.396911094	-0.522232977	-0.504139777	-0.328859592	IPSC
1.286549357	-0.259902965	-0.420640035	-0.370216022	-0.406297447	IPSC
1.528045029	-0.291283493	-0.469901808	-0.438649172	-0.288961806	IPSC
1.227267538	-0.365903388	-0.489369281	-0.476669647	-0.363317652	IPSC
1.267430345	-0.268342948	-0.370237262	-0.332148808	-0.327751638	IPSC
1.106577285	-0.316878339	-0.417487385	-0.419892096	-0.315108864	IPSC
1.275035162	-0.392762693	-0.544660398	-0.510500964	-0.22545775	IPSC
1.376840151	-0.391638195	-0.502379928	-0.485977059	-0.291958149	IPSC
1.50210084	-0.147372697	-0.14314371	-0.158931492	-0.414501336	IPSC
1.299245269	-0.232566315	-0.251920877	-0.282070212	-0.404851525	IPSC
1.211591841	-0.356441936	-0.490612752	-0.439173903	-0.365893369	IPSC
1.213190344	-0.425451122	-0.562102311	-0.551837981	-0.432313609	IPSC
1.525447336	-0.286992461	-0.365085544	-0.380656883	-0.346917	IPSC
1.351631824	-0.235840183	-0.268826743	-0.280750142	-0.412881151	IPSC
1.127060909	-0.291226561	-0.448039801	-0.435623067	-0.344482414	IPSC
1.4130689	-0.24519782	-0.301237814	-0.285648143	-0.299899979	IPSC
1.25427621	-0.33186079	-0.532792418	-0.500010336	-0.433478776	IPSC
1.242507275	-0.36933641	-0.511807629	-0.504209472	-0.337393275	IPSC
1.186728077	-0.351599448	-0.598363089	-0.541325001	-0.255779993	IPSC
1.202802516	-0.26325627	-0.583331544	-0.50781063	-0.286281465	IPSC
1.455523277	-0.289831796	-0.504147042	-0.446791693	-0.34772998	IPSC
1.152411535	-0.266881754	-0.440371161	-0.421372721	-0.252081758	IPSC
1.430414899	-0.145846008	-0.349630805	-0.342675505	-0.268104834	IPSC
1.233718602	-0.375205591	-0.474389953	-0.442923033	-0.407003308	IPSC
1.249624188	-0.228397664	-0.37618305	-0.363573677	-0.345529854	IPSC
1.475174574	-0.281426169	-0.350977793	-0.324974096	-0.247679614	IPSC
1.450894093	-0.434349065	-0.699090324	-0.634063009	-0.302782738	IPSC
1.374311507	-0.232406016	-0.414031574	-0.371863941	-0.357916503	IPSC
1.276158347	-0.318938847	-0.438177913	-0.44182814	-0.325095417	IPSC
1.296495825	-0.279395996	-0.447335752	-0.401909081	-0.305467535	IPSC
1.292666704	-0.302317119	-0.503275878	-0.432302181	-0.359775412	IPSC
1.147358489	-0.331576075	-0.433756889	-0.411340348	-0.416625392	IPSC
1.188269364	-0.43548983	-0.617854655	-0.55999421	-0.290055552	IPSC
1.506721507	-0.35830111	-0.493101814	-0.476382063	-0.414361558	IPSC
1.358469931	-0.225569473	-0.271566209	-0.26197633	-0.338618307	IPSC
1.409132234	-0.323167112	-0.431650244	-0.412004654	-0.353401969	IPSC
1.178311553	-0.142940483	-0.132120029	-0.121340756	-0.29596021	IPSC
1.392404849	-0.09967148	-0.281787485	-0.252558026	-0.354525527	IPSC
1.526930676	-0.313867333	-0.452041977	-0.473251015	-0.301794612	IPSC
1.292626581	-0.180406925	-0.256892718	-0.275799156	-0.346214865	IPSC
1.349101663	-0.249654697	-0.318859528	-0.296319924	-0.368354585	IPSC
1.422759971	-0.349603998	-0.465148862	-0.445575703	-0.424503038	IPSC
1.138842628	-0.281508394	-0.355214354	-0.333040086	-0.283882066	IPSC
1.363884711	-0.485555396	-0.676647694	-0.638746614	-0.427171721	IPSC
1.37178019	-0.370248543	-0.539342254	-0.4759414	-0.358941376	IPSC
1.401689655	-0.317204059	-0.407168134	-0.387468421	-0.354986135	IPSC
1.214822067	-0.260959276	-0.341009766	-0.316467107	-0.310236511	IPSC
1.397491683	-0.123035852	-0.285111018	-0.278462337	-0.32471821	IPSC
1.314803795	-0.370254621	-0.485694642	-0.460866119	-0.334265679	IPSC
1.315481712	-0.265979475	-0.286942857	-0.326940977	-0.42405423	IPSC
1.157036193	-0.273791234	-0.347752793	-0.381115569	-0.413384106	IPSC
1.270906696	-0.193124524	-0.300030811	-0.310335697	-0.282461332	IPSC
1.339229322	-0.365768263	-0.507195089	-0.472281695	-0.368224866	IPSC
1.135476183	-0.320710516	-0.398598792	-0.411659796	-0.266119265	IPSC
1.392790102	-0.422870989	-0.583774143	-0.553748734	-0.35364767	IPSC
1.307666315	-0.327466208	-0.459756765	-0.438903488	-0.397089857	IPSC
1.365792489	-0.349624212	-0.424849006	-0.430759839	-0.419233781	IPSC
1.304443062	-0.398489685	-0.56465751	-0.517846574	-0.394714903	IPSC
1.331333452	-0.356741048	-0.471559367	-0.4381503	-0.404626727	IPSC
1.307896371	-0.228017177	-0.362995571	-0.37166867	-0.287869861	IPSC
1.380148825	-0.254510525	-0.478709179	-0.422442221	-0.295298875	IPSC
1.432609049	-0.174216419	-0.203538628	-0.225719194	-0.399659844	IPSC
1.255757989	-0.316674356	-0.402825252	-0.406857663	-0.331566446	IPSC
1.569608317	-0.358877341	-0.480126247	-0.418931913	-0.404604225	IPSC
1.26130078	-0.25768371	-0.439190645	-0.411648199	-0.296485341	IPSC
1.406011297	-0.25000988	-0.306675057	-0.315093335	-0.418504188	IPSC
1.348983577	-0.199503598	-0.306330957	-0.304579732	-0.259950774	IPSC
1.499102059	-0.143221184	-0.239273154	-0.217151857	-0.352967894	IPSC
1.323287373	-0.384264592	-0.543507165	-0.499455404	-0.352278905	IPSC
1.259052901	-0.310770384	-0.533024187	-0.456675701	-0.322149526	IPSC
1.399337587	-0.349281569	-0.477436897	-0.465005654	-0.406710782	IPSC
1.411128023	-0.302106881	-0.489320117	-0.493356616	-0.348675066	IPSC
1.299479478	-0.336885784	-0.424967626	-0.378826389	-0.244721903	IPSC
1.27358583	-0.306429865	-0.514463462	-0.489805553	-0.371806742	IPSC
1.335654366	-0.324599433	-0.42379304	-0.395102672	-0.365843047	IPSC
1.241568723	-0.325574163	-0.438754411	-0.401316785	-0.394318841	IPSC
1.018761198	-0.198302499	-0.421242237	-0.407336097	-0.289837211	IPSC
1.258823841	-0.180715125	-0.255587843	-0.241181992	-0.410177104	IPSC
1.280855511	-0.297732539	-0.343732617	-0.349157615	-0.352421637	IPSC
1.318381572	-0.442805915	-0.590492903	-0.519397343	-0.343710938	IPSC
1.30031108	-0.335345946	-0.439606553	-0.423926107	-0.358805246	IPSC
1.139045171	-0.315793112	-0.455697718	-0.385542551	-0.416682535	IPSC
1.443257043	-0.288643549	-0.319101916	-0.322054714	-0.426292948	IPSC
1.323211968	-0.31898754	-0.423892327	-0.406983546	-0.437372785	IPSC
1.246476613	-0.234232211	-0.281794915	-0.283422881	-0.414031221	IPSC
1.332894656	-0.410041413	-0.578963519	-0.531663055	-0.424979877	IPSC
1.328979052	-0.33916863	-0.441767723	-0.417681214	-0.431410895	IPSC
1.268653484	-0.263738557	-0.327862483	-0.331053135	-0.304177038	IPSC
1.109228102	-0.237879161	-0.306958133	-0.291225364	-0.343158517	IPSC
1.40072351	-0.320797199	-0.408243019	-0.402740881	-0.416700657	IPSC
1.09738374	-0.241550707	-0.291358887	-0.281413273	-0.408250188	IPSC
1.323942696	-0.275893983	-0.363322272	-0.339232223	-0.412246487	IPSC
1.532628702	-0.257820533	-0.42657907	-0.422591014	-0.349109961	IPSC
1.368229081	-0.383403723	-0.508134924	-0.520479414	-0.415701448	IPSC
1.396353862	-0.311874707	-0.414383114	-0.411801072	-0.386765313	IPSC
1.256843855	-0.296264298	-0.421644981	-0.406987788	-0.323534817	IPSC
1.307157909	-0.347095902	-0.49102651	-0.449218677	-0.406757317	IPSC
1.483066421	-0.303506784	-0.38140898	-0.35902256	-0.411723699	IPSC
0.902350708	-0.361706902	-0.489978651	-0.460016418	-0.29836055	IPSC
1.090757998	-0.276340635	-0.355089729	-0.326152354	-0.343736264	IPSC
1.180086025	-0.306494859	-0.404804545	-0.351509618	-0.389890053	IPSC
1.337495735	-0.307414322	-0.399003763	-0.362474008	-0.339174161	IPSC
1.288559955	-0.261996378	-0.327966182	-0.329332386	-0.336471914	IPSC
1.55380962	-0.07955362	-0.144725017	-0.144855735	-0.348094517	IPSC
1.466268948	-0.326617275	-0.445354844	-0.411633341	-0.336012296	IPSC
1.312118901	-0.41374736	-0.574402194	-0.524937913	-0.309320638	IPSC
1.294070648	-0.268353325	-0.332827893	-0.358333401	-0.403472123	IPSC
1.249024394	-0.322139456	-0.399482526	-0.408158874	-0.359748569	IPSC
1.414679241	-0.248247735	-0.49353248	-0.468707716	-0.335750212	IPSC
1.281833276	-0.377988551	-0.507834532	-0.482164884	-0.397768737	IPSC
1.325425607	-0.291184122	-0.355856478	-0.35802504	-0.34929323	IPSC
1.445828344	-0.241622367	-0.433040825	-0.38622056	-0.328330127	IPSC
1.166732563	-0.23243797	-0.28313642	-0.295064933	-0.429637232	IPSC
1.263595755	-0.361644183	-0.511692309	-0.437215234	-0.38234496	IPSC
1.004496027	-0.33498125	-0.428783316	-0.38791714	-0.428694223	IPSC
1.304304918	-0.07869145	-0.142879688	-0.153890151	-0.312956637	IPSC
1.287573569	-0.256899672	-0.311212892	-0.31495988	-0.355631233	IPSC
1.489792609	-0.319663216	-0.441396855	-0.418773644	-0.418118353	IPSC
1.244056804	-0.336201831	-0.460328194	-0.422933325	-0.325893526	IPSC
1.255915843	-0.232490035	-0.288091493	-0.275630135	-0.232068788	IPSC
1.399914469	-0.1785029	-0.322341237	-0.301553075	-0.212487525	IPSC
1.228598775	-0.301953007	-0.500463893	-0.443224167	-0.360835797	IPSC
1.229657553	-0.33505394	-0.417762685	-0.412072259	-0.326721782	IPSC
1.006098706	-0.31564194	-0.413456603	-0.390558692	-0.415246052	IPSC
1.536907532	-0.26434029	-0.328380344	-0.292266473	-0.421512708	IPSC
1.436766699	-0.253759427	-0.277976409	-0.277432228	-0.423570233	IPSC
1.343167602	-0.194164611	-0.333458492	-0.325804281	-0.409856059	IPSC
1.108363571	-0.33740671	-0.59639958	-0.543434334	-0.274508651	IPSC
1.492624436	-0.200512383	-0.282857978	-0.261820784	-0.343908019	IPSC
1.461184664	-0.479013036	-0.698360892	-0.616084857	-0.34663728	IPSC
1.382827588	-0.311475331	-0.45691622	-0.382843635	-0.330218799	IPSC
1.22506667	-0.365397671	-0.521960766	-0.437523344	-0.401800918	IPSC
1.391107315	-0.32464672	-0.436201618	-0.389553244	-0.334476563	IPSC
1.117216687	-0.37812193	-0.521470775	-0.467830585	-0.365079949	IPSC
1.446111776	-0.23759167	-0.274873968	-0.256678731	-0.319970668	IPSC
1.275829582	-0.374268549	-0.475815495	-0.475609035	-0.34633616	IPSC
1.484631489	-0.37297338	-0.472064534	-0.436987417	-0.432194829	IPSC
1.264002862	-0.32448069	-0.51437898	-0.459103314	-0.341337427	IPSC
1.360912763	-0.269553377	-0.45861526	-0.407452973	-0.278300531	IPSC
1.277612216	-0.159747327	-0.381173881	-0.351408449	-0.423134513	IPSC
1.286454338	-0.207171972	-0.2296256	-0.272163409	-0.401529519	IPSC
1.19716826	-0.35751012	-0.683861435	-0.648345667	-0.288159307	IPSC
1.373036342	-0.29690289	-0.387041628	-0.391957726	-0.279963657	IPSC
1.137917984	-0.410231479	-0.581319489	-0.542229932	-0.348808469	IPSC
1.174962512	-0.260253812	-0.434175529	-0.379811514	-0.32441869	IPSC
1.336001568	-0.329955352	-0.429938049	-0.438996368	-0.367518917	IPSC
1.400650949	-0.374389051	-0.497765609	-0.472237454	-0.398291697	IPSC
1.160414178	-0.26705464	-0.354754273	-0.32967568	-0.34659856	IPSC
1.305215504	-0.288201664	-0.354243728	-0.324685738	-0.334701206	IPSC
1.229387599	-0.252096472	-0.424559234	-0.381936028	-0.234695638	IPSC
1.345997738	-0.317731547	-0.423722703	-0.406549574	-0.407844793	IPSC
1.295905214	-0.34111144	-0.449709517	-0.416972487	-0.410856349	IPSC
1.395555007	-0.382691359	-0.535179618	-0.498293862	-0.264180534	IPSC
1.263926192	-0.241118126	-0.325390271	-0.298136635	-0.349763817	IPSC
1.485582436	-0.412162854	-0.563990893	-0.52913199	-0.405466278	IPSC
1.326691441	-0.353756427	-0.490424444	-0.452220393	-0.259463713	IPSC
1.196751065	-0.366457128	-0.528239353	-0.474334469	-0.309409594	IPSC
1.455225651	-0.370405853	-0.524701109	-0.490350918	-0.334973757	IPSC
1.193222934	-0.383665388	-0.549213068	-0.526053699	-0.389844433	IPSC
1.444649621	-0.345563489	-0.453360169	-0.44580223	-0.384633125	IPSC
1.249317547	-0.250469835	-0.308867484	-0.317834448	-0.400415013	IPSC
1.133362082	-0.343840372	-0.497210887	-0.439283421	-0.389052096	IPSC
1.127101728	-0.303975696	-0.387433401	-0.381521355	-0.351321065	IPSC
1.53986091	-0.263628344	-0.528860784	-0.494843486	-0.205601908	IPSC
1.26389807	-0.367305142	-0.501947663	-0.463552511	-0.325679837	IPSC
1.14390121	-0.329627697	-0.481651953	-0.434652589	-0.292108649	IPSC
1.263109143	-0.284448015	-0.562436079	-0.536602162	-0.310517758	IPSC
-6.87E-04	-0.09409661	-0.091972106	-0.107435089	-0.17956256	Undefined
-0.055478598	-0.059023496	-0.005473771	-0.059304928	-0.279009446	Undefined
-0.009065991	-0.046218432	-0.060634056	-0.116003288	-0.173866528	Undefined
-0.066282664	0.126603767	0.30858546	0.143812853	-0.046087978	Prog
-0.193134929	-0.034093629	0.036028239	0.10460744	-0.163644303	NProg
-0.191317317	0.006727266	0.09073888	0.078064521	-0.242106848	Prog
-0.006728241	-0.164268459	-0.233208426	-0.196012854	-0.181867167	Undefined
-0.070402604	-0.018802611	-0.039410907	0.070365921	-0.090647806	NProg
-0.02748787	-0.070320139	-0.071669486	-0.121030918	-0.373796744	Undefined
-0.039600334	-0.033845106	0.019350998	-0.028795786	-0.255377137	Prog
0.115884911	0.037076423	0.10109101	0.075723902	-0.192241784	IPSC
-0.169327181	-0.109511122	-0.185664161	-0.094185021	-0.247675692	Undefined
-0.147955384	0.039523113	0.16950026	0.088542006	-0.292602138	Prog
0.195320723	0.010665915	-0.108013499	-0.116634629	-0.266982544	IPSC
-0.184595713	0.00378062	-0.011611932	-0.138312315	-0.216929946	Rgl
-0.078373572	0.017050856	0.036943665	-0.065025526	-0.163078132	Prog
-0.142677949	-0.002889381	0.071308747	0.007767482	-0.245129969	Prog
-0.167440169	-0.072530561	-0.062997916	-0.140722732	-0.213552182	Undefined
0.027103576	0.12308181	0.148925771	0.149851128	-0.165231115	NProg
-0.0859457	0.062738598	0.13210134	0.119339976	-0.11791544	Prog
0.040299311	-0.027014987	0.052236339	0.010913048	-0.110508372	Prog
0.047635914	-0.108610229	-0.108652387	-0.145794167	-0.321168219	IPSC
-0.133973894	0.064116559	0.121875095	0.040476804	-0.221258677	Prog
-0.078055225	-0.08080609	-0.086339139	-0.088229577	-0.215851702	Undefined
-0.222367319	0.117714137	0.203791912	0.232257774	-0.062661189	NProg
0.041025206	-0.136347553	-0.113293019	-0.145504069	-0.220338427	IPSC
-0.074923494	-0.113725237	-0.140872879	-0.18692039	-0.275179246	Undefined
0.067990378	0.026469217	-0.007516734	-0.061941561	-0.227327217	IPSC
-0.064718621	0.111464049	0.231926687	0.155619433	-0.031318992	Prog
-0.075067415	-0.273215916	-0.435992372	-0.409182936	-0.365931117	Undefined
-0.190159755	0.014534452	0.112309912	-0.01945797	-0.222472348	Prog
-0.163692341	0.043780599	0.106989876	0.037792032	-0.148017483	Prog
-0.040406715	0.135428115	0.296476622	0.10746553	-0.108684403	Prog
0.037085067	0.019417807	0.090425902	0.072349842	-0.165091959	Prog
-0.134929775	-0.03851092	-0.038464235	-0.074184203	-0.161295329	Undefined
0.010148839	0.056847942	0.095959427	0.059843956	-0.141857535	Prog
-0.04844862	-0.030367336	0.024872393	-0.043725549	-0.290797516	Prog
-0.122106148	0.022731005	0.06773406	0.060634097	-0.14174571	Prog
0.008709908	-0.053000152	0.025689244	-0.036294284	-0.225031901	Prog
-0.09455416	0.039144601	0.084481676	-0.023973421	-0.18857144	Prog
-0.132475955	0.010262643	0.095000242	0.030886225	-0.182774424	Prog
-0.24818484	-0.014392515	-0.010765162	-0.057556634	-0.18608741	Undefined
-0.055638718	0.016574926	0.082437835	0.088488684	-0.145048828	NProg
0.047579972	0.031889964	0.138101858	0.060788363	-0.075332446	Prog
0.069209355	-0.04810232	0.065372999	0.014026138	-0.043854534	IPSC
-0.253529197	0.239155054	0.333743153	0.122329854	-0.045346366	Prog
-0.091439264	-0.045076514	0.028178333	-0.035640684	-0.236758283	Prog
-0.112770985	-0.091102309	-0.046345673	-0.104307102	-0.200836577	Undefined
0.070317728	-0.229289513	-0.256146123	-0.300877459	-0.425834382	IPSC
-0.068368881	0.040144057	0.14212138	0.058786397	-0.220790923	Prog
0.047554191	-0.05485784	0.070849188	-0.047433702	-0.268116066	Prog
-0.072980967	-0.12899668	-0.135293601	-0.013789708	-0.152287021	Undefined
-0.148064019	-0.092186269	-0.069694126	-0.066043494	-0.220451069	Undefined
-0.111009696	-0.202930552	-0.231126562	-0.26802524	-0.273581392	Undefined
-0.046377078	-0.100719399	-0.095848007	-0.134921627	-0.230981911	Undefined
-0.018117004	-0.021894546	-0.021581749	-0.136335603	-0.246489084	Undefined
-0.110613283	-0.203307185	-0.257500289	-0.187288798	-0.209105264	Undefined
-0.059230554	-0.163369158	-0.215525092	-0.145512439	-0.234629246	Undefined
0.039559299	-0.184390009	-0.182203727	-0.213067669	-0.273011716	IPSC
0.038362851	-0.007956216	0.077436469	0.007460856	-0.224433727	Prog
-0.103909529	-0.020240079	0.066501382	-0.005062359	-0.15746204	Prog
0.108502427	-0.25887036	-0.297355319	-0.351252643	-0.265652729	IPSC
-0.24818577	-0.024778013	-0.008540244	0.061928892	-0.155475432	NProg
-0.142114128	-0.076647163	-0.008568944	0.022687395	-0.101632764	NProg
-0.09815379	-0.004954476	0.055853252	0.01076128	-0.334209447	Prog
-0.142624069	-0.022588108	0.075344962	0.011011481	-0.066986876	Prog
0.056039698	-0.010874285	-0.041352208	-0.031600548	-0.226986049	IPSC
0.052674617	-0.171607971	-0.148831565	-0.160133442	-0.177462745	IPSC
-0.110992051	-0.0282487	0.111543441	0.010342393	-0.204850789	Prog
0.093515501	-0.093973118	-0.136897328	-0.195315213	-0.242355483	IPSC
-0.052866765	-0.007296411	0.011015593	-0.025864716	-0.226642122	Prog
0.129758579	0.034254801	0.144383664	0.240116638	-0.074767127	NProg
-0.150754346	-0.015564945	0.068916723	0.064284852	-0.149681273	Prog
0.080952085	-0.009487027	0.028111801	0.03329809	-0.251432117	IPSC
0.135353364	-0.177784408	-0.226141085	-0.207720566	-0.324695034	IPSC
-0.106127905	0.081744858	0.231414264	0.221882056	-0.068181779	Prog
-0.097022148	-0.055534652	-0.006560357	-0.035354665	-0.229090815	Undefined
-0.048795957	-3.44E-04	0.115890388	0.074035764	-0.308506336	Prog
0.065281633	-0.122037802	-0.200687272	-0.093688386	-0.123943427	IPSC
0.05377981	-0.062214267	-0.014420149	-0.065004317	-0.206388759	IPSC
0.022077255	-0.045583192	0.003986572	0.034046911	-0.226830035	NProg
-0.129236555	-0.001494117	0.078585183	0.040508953	-0.243093636	Prog
-0.163190117	-0.016667657	0.054628558	0.068252431	-0.276442194	NProg
-0.05225804	0.121402783	0.084035603	-0.004790056	-0.117360546	Rgl
-0.024502577	-0.023813108	0.060345943	-0.016746698	-0.236544771	Prog
-0.039008157	-0.012753225	0.049522771	0.00788154	-0.115947985	Prog
-0.061636895	0.059472697	0.092658912	0.041688251	-0.206842219	Prog
0.029165121	-0.010437824	0.056177467	-0.015870648	-0.201911982	Prog
-0.16268723	0.00882368	0.071281155	0.097634638	-0.047043162	NProg
-0.041572422	-0.118256952	-0.096207326	-0.13929647	-0.210653816	Undefined
-0.178986278	0.085755928	0.071201982	-0.003873127	-0.282381897	Rgl
-0.075150514	0.091309517	0.079398266	0.040720825	-0.190764422	Rgl
0.021638376	-0.107703248	-0.172213061	-0.199776055	-0.321336828	IPSC
-0.130812858	0.010020153	0.031306506	0.028445974	-0.149335315	Prog
-0.140123735	0.04854378	0.11296232	0.098213023	-0.161376385	Prog
-0.040052809	0.026400127	0.116592912	0.041871988	-0.172836386	Prog
-0.078266679	-0.080411422	-0.034436727	-0.076892214	-0.205752711	Undefined
0.064018413	0.070697413	0.028658131	-0.125064199	-0.1574131	Rgl
-0.028798387	0.037456398	0.1829911	0.05707206	-0.096855471	Prog
-0.028277998	-0.019836703	0.042128519	0.039411734	-0.204759842	Prog
0.030545862	-0.070350499	-0.010835334	-0.074408864	-0.235836455	IPSC
0.207619135	0.052551689	0.095811952	0.095170243	-0.198773392	IPSC
-0.062507907	0.221796931	0.372178688	0.162491717	-0.05833316	Prog
0.00942579	-0.178699777	-0.244265806	-0.261014818	-0.340204484	IPSC
-0.011834275	-0.124790775	-0.151203384	-0.226502331	-0.373589928	Undefined
0.043224006	0.024383719	0.028525122	-0.031865973	-0.162258101	IPSC
-0.086906701	0.108325638	0.113188998	0.100178196	-0.023498486	Prog
-0.15048275	0.035561303	0.102581224	0.048462187	-0.131944983	Prog
-0.098978406	-0.087849201	-0.174534415	-0.209499642	-0.222289809	Undefined
-0.111113109	0.198819099	0.274536445	0.192641572	0.019142002	Prog
0.033740748	-0.126244867	-0.132828818	-0.154015972	-0.367359753	IPSC
0.019408101	0.050370856	0.172693586	0.100791312	-0.215658114	Prog
-0.065377717	0.045791976	0.020061558	-0.031500178	-0.094764906	Rgl
-0.124082005	0.084755336	0.127720536	0.169917753	-0.139355787	NProg
-0.108903696	-0.138729506	-0.217002258	-0.183147511	-0.281839207	Undefined
-0.211606888	-0.012539438	0.038939388	0.007721605	-0.238030793	Prog
-0.121469268	0.128582234	0.285828079	0.226188107	0.03216263	Prog
-0.045074081	0.020264343	0.033822612	-0.120686095	-0.122966381	Prog
0.104793268	0.033333257	0.037777443	-0.005875431	-0.23061382	IPSC
-0.062002661	0.061841408	0.116684213	0.044203355	-0.203461717	Prog
0.060223979	0.072732716	0.20039597	0.063007589	-0.079691662	Prog
-0.095161612	0.035577714	0.044425003	-0.04515795	-0.017606263	Prog
0.106219071	0.067786344	-0.043053513	0.012052285	-0.090621955	IPSC
8.32E-04	-0.009079575	-0.01523639	-0.050846666	-0.13037746	IPSC
0.071828586	-0.112963367	-0.089552096	-0.037796706	-0.076146971	IPSC
-0.019704592	0.09803491	0.152227111	0.078694132	-0.260918177	Prog
-0.01848005	0.066645429	0.134978437	-7.54E-04	-0.248069027	Prog
0.298396904	0.073972776	0.092259483	0.223278353	0.011677275	IPSC
-0.090248927	-0.122391703	-0.129707468	-0.158009247	-0.231465384	Undefined
-0.013266263	0.119316242	0.187680041	0.176817718	0.027047006	Prog
-0.044601237	0.098978845	0.213528539	0.151681945	-0.189901018	Prog
-0.05009079	0.005383012	-0.071164655	-0.031567647	-0.184431386	Rgl
-0.160544012	-0.151135569	-0.130955915	-0.152408721	-0.305354162	Undefined
-0.135642378	0.074885282	0.104858178	0.157445381	-0.082036844	NProg
-0.108482593	-0.120476675	-0.130334145	-0.180197176	-0.181992134	Undefined
-0.077217271	-0.012473564	0.062395214	-0.00302718	-0.278866166	Prog
0.136087038	0.026528707	0.111039425	0.052782538	-0.175582455	IPSC
-0.072225211	0.017864959	6.40E-04	0.028796089	-0.222762393	NProg
-0.02891626	-0.049921875	-0.068518258	-0.112610675	-0.21472244	Undefined
-0.074966641	-0.196981757	-0.22500093	-0.27783599	-0.300505316	Undefined
-0.103912526	0.060496023	0.188638948	0.09038425	-0.142402343	Prog
-0.079054227	-0.098180216	-0.03247183	-0.092775232	-0.262605823	Undefined
-0.006764602	-0.083971744	-0.06918186	0.058561758	-0.073746865	NProg
-0.047823081	-0.049503651	-0.102131434	-0.11975927	-0.236927434	Undefined
-6.30E-04	0.052007926	0.054778311	-0.01214431	-0.14197924	Prog
-0.178170638	-0.141669573	-0.165786535	-0.1589944	-0.391907866	Undefined
-0.01508865	-0.030472044	0.02375819	-0.004913483	-0.133706658	Prog
-0.006343907	-0.155373637	-0.134028485	-0.117592398	-0.265193382	Undefined
0.352836497	0.182728911	0.342453554	0.152753675	-0.08800653	IPSC
-0.296365509	-0.047409089	0.001071144	-0.058137948	-0.335906709	Prog
0.20113698	-0.029889648	-0.066969236	-0.081489373	-0.161323394	IPSC
-0.001132759	0.064330101	0.221638857	0.143982854	-0.180477709	Prog
-0.012851949	-0.122721343	-0.235750179	-0.244338407	-0.397284838	Undefined
-0.194310427	0.148643677	0.249472075	0.135208178	-0.051384973	Prog
-0.011548416	0.099062767	0.241387946	0.010769905	-0.003929855	Prog
0.08454331	-0.161284736	-0.162247592	-0.105079192	-0.146676329	IPSC
-0.121933393	-0.082638794	-0.204462552	-0.199546815	-0.155573672	Undefined
-0.18889972	0.108863807	0.169104468	0.115515636	-0.091487394	Prog
0.044495062	-0.059159476	-0.028735195	-0.006812123	-0.08033279	IPSC
-0.05424178	0.159505035	0.296947501	0.076378776	-0.106803482	Prog
-0.107225376	0.074329728	0.170194183	0.126291365	-0.151459652	Prog
0.085628785	-0.089595114	-0.068168151	-0.088969933	-0.248236498	IPSC
-0.102270778	-0.055783075	-0.032176089	-0.199292288	-0.091847874	Undefined
-0.07148905	-0.013163823	-0.079850928	-0.118722605	-0.169720125	Undefined
-0.01732638	-0.122375404	-0.107316953	-0.151404103	-0.349107329	Undefined
0.215649281	-0.136486235	-0.22008036	-0.145590464	-0.107653176	IPSC
-0.013719697	-0.007954612	0.065938645	0.019484498	-0.155562678	Prog
-0.16990382	-0.040759223	-0.068557781	-0.019405191	-0.187931688	Undefined
-0.217172074	0.216273203	0.292684421	0.182982478	-0.025553654	Prog
0.020405684	-0.088200926	-0.263482157	-0.27187116	-0.239801682	IPSC
0.029368743	-0.144379933	-0.131838056	-0.182895055	-0.307922815	IPSC
-0.177206191	-0.10645485	-0.09321606	-0.057860199	-0.273287832	Undefined
-0.136416202	-0.012525416	0.07867369	0.100766597	-0.157255487	NProg
-0.15524234	-0.059883856	-0.037017374	-0.073117028	-0.225661966	Undefined
-0.005208448	-0.00910777	-0.013375719	-0.025334013	-0.198065172	Undefined
-0.039247464	0.08068992	0.092693227	0.103099915	-0.220797472	NProg
0.095595426	-0.102566337	-0.08854852	-0.087962253	-0.222531151	IPSC
0.060657082	-0.041322665	0.006595877	0.040933533	-0.222124869	IPSC
0.13233899	-0.036963074	0.027269451	0.098056179	-0.235371292	IPSC
-0.199347946	0.030990372	0.044457108	-0.111529834	-0.046236224	Prog
-0.006824201	0.136319888	0.29216485	0.061593979	-0.089876394	Prog
-0.198775936	-0.057861419	-0.123623128	-0.153855066	-0.046011605	Undefined
0.109573216	0.100079964	0.217845156	0.146078438	-0.185743585	Prog
0.208493141	0.017471728	0.025266211	-0.040293846	-0.26764034	IPSC
-0.278119758	-0.049312817	-0.01790816	-0.058834479	-0.193039982	Undefined
0.05976867	-0.175968939	-0.274230801	-0.292216551	-0.239890533	IPSC
-0.075589523	-0.153094058	-0.149869125	-0.248726563	-0.233302168	Undefined
-0.067933802	-0.003493499	0.038609071	-0.037623601	-0.200820522	Prog
-0.242397364	-0.091114339	-0.038066071	-0.152241211	-0.151098964	Undefined
0.075706243	-0.093527505	-0.048856477	-0.094214621	-0.126524968	IPSC
-0.225482863	-0.131901469	-0.132184641	0.005517932	-0.193567855	NProg
0.161509099	-0.240555077	-0.310678936	-0.331239176	-0.293852772	IPSC
-0.230420961	-0.046878997	-7.17E-04	-0.046297043	-0.180636047	Undefined
0.261811201	-0.048879617	-0.185990294	-0.220285688	-0.138637589	IPSC
-0.092294689	-0.140696235	-0.094621626	-0.008228041	-0.19505572	Undefined
-0.070752683	0.094820941	0.068108137	0.001984126	-0.129332136	Rgl
-0.121547828	0.072502533	0.156990177	0.048645647	-0.148731252	Prog
0.106398071	-0.090778587	-0.047874384	-0.089127783	-0.291859711	IPSC
-0.215292705	0.142033437	0.193568147	0.130841931	-0.213424335	Prog
-0.0119335	-0.075292549	-0.147364581	-0.029957775	-0.063243283	Undefined
-0.234822488	0.121686904	0.27800969	0.251214647	-0.051201916	Prog
-0.121999558	0.008753319	0.014539967	0.068152589	-0.093917207	NProg
0.033174213	-0.119592756	-0.111609325	-0.072805895	-0.235338826	IPSC
-0.093245355	0.007933456	0.040029575	0.082337964	-0.228874506	NProg
0.010216388	-0.123344165	-0.169506183	-0.177078998	-0.165262706	IPSC
-0.053504939	0.148200894	0.219873546	0.079966871	-0.150294365	Prog
0.109894305	-0.105043435	-0.053013566	-0.088439396	-0.112882447	IPSC
0.022082309	-0.090782146	-0.06984214	-0.033134568	-0.229253006	IPSC
-0.063731988	-0.007571991	0.053848821	0.074902969	-0.113940478	NProg
-0.077899118	-0.103348929	-0.090021632	-0.04709415	-0.17492976	Undefined
0.057213757	-0.136172988	-0.120569408	-0.144392208	-0.22140281	IPSC
-0.150282881	-0.120449221	-0.117425015	-0.12101674	-0.294546622	Undefined
-0.039521395	-0.084234574	-0.060568462	0.011001072	-0.218722363	NProg
-0.033866257	-0.088368261	-0.05944151	-0.125955036	-0.21683168	Undefined
-0.308951098	0.073814787	0.191112234	0.084395341	-0.341392604	Prog
0.159650335	0.205851004	0.352777469	0.358180642	-0.095130933	NProg
-0.022261965	0.130524534	0.31004023	0.089280222	-0.138545849	Prog
-0.099596833	0.057283842	0.074598921	0.019116019	-0.184168526	Prog
-0.078593513	0.002712494	0.004907412	-0.037899788	-0.210829603	Prog
-0.023572222	-0.15899723	-0.158026158	-0.204091852	-0.266185019	Undefined
0.049525499	-0.061226014	-0.017227071	0.033256907	-0.22880414	IPSC
0.090711698	-0.046420072	6.27E-05	-0.072172822	-0.369627472	IPSC
0.004095701	0.055090079	0.027265066	-0.007260064	-0.057127463	Rgl
0.041747597	0.061504639	0.090758079	0.163637584	-0.125338113	NProg
-0.023131706	-0.063305516	-0.149139522	-0.162477377	-0.295593748	Undefined
-0.128835892	-0.032587487	0.009742549	-1.57E-04	-0.242400843	Prog
-0.105078604	-0.22088624	-0.3290002	-0.309147836	-0.331533626	Undefined
-0.232909004	-0.036120223	0.021212646	-0.024753928	-0.275056672	Prog
0.006170794	-0.06850242	-0.04512329	0.022869814	-0.222552383	NProg
-9.93E-04	-0.218132919	-0.270775122	-0.267279204	-0.298497203	Undefined
-0.085739291	0.026236828	0.074837246	0.115434337	-0.162170169	NProg
-0.290888383	-0.031908527	-0.131173155	-0.062469212	-0.085612299	Undefined
-0.181835294	0.067425644	0.106972041	0.118596385	-0.012331902	NProg
-0.122431384	-0.073513836	-0.034879033	-0.085641349	-0.271273293	Undefined
-0.174889322	0.015245412	0.002438539	-0.035721675	-0.251446872	Rgl
0.011741396	0.199902752	0.147789559	0.063494336	-0.176149804	Rgl
-0.019147243	-0.005117409	-0.025936557	0.017071899	-0.198469019	NProg
0.066919198	-0.10465052	-0.112566835	-0.047836437	-0.27474324	IPSC
0.035819155	-0.01518159	0.074825447	0.040294332	-0.211404904	Prog
-0.13481059	0.059974482	0.205575545	0.154857922	0.016444192	Prog
-0.064270713	-0.0017291	0.095058544	0.042326728	-0.20915089	Prog
-0.099210776	0.136528244	0.252405771	0.34631594	-0.079130337	NProg
-0.094241441	-0.040373254	-0.079533762	-0.128597449	-0.119423633	Undefined
-0.0483578	-0.134014317	-0.137925326	-0.164897118	-0.223234034	Undefined
-0.031114966	3.28E-04	-0.034714998	-0.011490827	-0.092348108	Rgl
0.006323904	-0.035532707	0.027737645	-0.040424339	-0.183082843	Prog
-0.020298934	0.153329842	0.17030381	0.222147703	-0.151960654	NProg
-0.07953628	0.131355549	0.210516691	0.038634168	-0.021537261	Prog
0.063857005	-0.086124877	-0.058124471	-0.004158455	-0.144317761	IPSC
-0.069910026	-0.04120252	-0.030267303	-0.074626753	-0.244283254	Undefined
0.066912773	-0.023282184	0.024364213	-0.044215168	-0.339741453	IPSC
-0.042594228	-0.046276358	-0.012223911	-0.162995998	-0.24757775	Undefined
-0.044873255	0.053769392	0.152792356	0.098752248	-0.119783547	Prog
-0.177945039	-0.065512867	-0.015029643	-0.077126571	-0.307716923	Undefined
0.056738271	0.001922426	0.126965676	0.047765906	-0.224995575	Prog
0.120338457	-0.081041622	-0.016616806	-0.158571865	-0.132822614	IPSC
0.021068586	-0.013526129	0.035616677	-0.031816959	-0.22868675	Prog
0.165451907	-0.398050772	-0.584776916	-0.534205365	-0.389456533	IPSC
-0.062126142	0.095544484	0.137206574	0.090751969	-0.143501263	Prog
-0.072997959	0.10691689	0.240229467	0.141937483	-0.188620547	Prog
0.170378394	-0.019836787	0.044931745	-0.005603175	-0.225910928	IPSC
-0.111245975	0.020726975	0.03918797	-0.045933714	-0.224129078	Prog
-0.210393464	-0.087836568	-0.05045779	-0.179177868	-0.210737981	Undefined
-0.172336297	-0.072969001	-0.057922574	-0.083164496	-0.218220795	Undefined
0.177056869	-0.098185589	-0.055176184	-0.077623344	-0.430214508	IPSC
0.172711246	-0.099186155	-0.093635927	-0.020171376	-0.190478921	IPSC
0.006789102	0.047231968	0.144075527	0.06144301	-0.126584232	Prog
-0.008614882	-0.021947698	0.042682272	0.013263915	-0.141488358	Prog
0.065672038	0.075818713	0.163549997	0.097264259	-0.250225261	Prog
-0.081656445	0.05722937	0.104528979	0.088656858	-0.14653151	Prog
-0.179462643	-0.051510408	-0.001311228	-0.081196353	-0.365439817	Undefined
-0.157220441	0.046847658	0.042986584	-0.013547926	-0.183410535	Rgl
0.148639924	0.092117121	0.13052094	0.055416999	-0.294717616	IPSC
0.2353346	0.043778885	0.167088138	0.103763231	-0.15346046	IPSC
-0.136275268	-0.089535271	-0.144609945	-0.114089057	-0.264765652	Undefined
0.057063744	-0.121824642	-0.155827959	-0.132966416	-0.259055312	IPSC
-0.110240082	-0.005604682	0.081130138	0.006857199	-0.163313222	Prog
0.120887324	0.058232683	0.15754158	0.086235793	-0.27420506	Prog
-0.117408282	0.0816438	0.223307809	0.25857111	-0.014203295	NProg
0.095629505	-0.084808924	-0.046292395	-0.126691741	-0.291684099	IPSC
-0.057844127	-0.014314264	0.028031131	-0.025650846	-0.249913398	Prog
-0.037903209	-0.026302648	0.013981596	-0.043256399	-0.204509944	Prog
-0.0889709	0.2059285	0.426763712	0.237810711	-0.004372298	Prog
-0.162530624	-0.029645321	-0.106485174	-0.127625305	-0.197108905	Undefined
0.19073968	-0.177500792	-0.212392372	-0.237703903	-0.357491667	IPSC
-0.052636543	-0.043078799	9.45E-04	0.035570403	-0.138468983	NProg
0.038882193	-0.005221843	0.057819938	-0.007482978	-0.137863984	Prog
-0.070936771	-0.028174972	-0.005716853	-0.063280175	-0.278385959	Undefined
-0.006273007	-0.189243074	-0.213357415	-0.23906952	-0.318305605	Undefined
-0.2348076	-0.132770434	-0.319719211	-0.371896942	-0.316835572	Undefined
-0.07889357	-0.16107176	-0.302735039	-0.14451964	-0.164917499	Undefined
-0.161540927	0.015921237	-0.034175089	-0.05663015	-0.344257469	Rgl
-0.095907664	0.121676087	0.062902639	0.014563752	-0.006951557	Rgl
-0.132264969	-0.010625025	0.031190425	-0.031873557	-0.251063743	Prog
-0.059078604	-0.12086662	-0.096968538	-0.148094743	-0.317766306	Undefined
-0.010070838	0.01897839	0.111755859	0.191366167	-0.055503534	NProg
0.086569934	-0.35813143	-0.492164624	-0.460467953	-0.264616031	IPSC
-0.126551642	-0.048016658	0.00236236	0.131958041	-0.108771357	NProg
0.011888987	-0.033396812	-0.13196228	-0.130343346	-0.299243493	IPSC
0.288333469	-0.153841762	-0.187712318	-0.191823115	-0.193620556	IPSC
0.15142556	0.128617841	0.255332011	0.163117449	-0.045333084	Prog
-0.271672822	0.028069539	0.002225206	-0.062385742	-0.209904379	Rgl
0.041189173	0.066834516	0.214277339	0.111385172	-0.131177269	Prog
-0.102055482	-0.012984481	0.063368096	0.075347354	-0.219777936	NProg
-0.017436541	0.161988178	0.238100881	0.130823012	-0.187314856	Prog
-0.117026462	0.240252778	0.32748738	0.344988548	-0.038232266	NProg
-0.289879506	0.03353569	0.017687363	-0.008036278	-0.293844614	Rgl
0.073174121	-0.06253051	-0.065620363	-0.041002215	-0.240502711	IPSC
-0.08484543	0.198374978	0.276775037	0.293105416	-0.021678311	NProg
-0.099582186	-0.022877212	0.053996189	0.086563875	-0.122399159	NProg
-0.024657204	-0.180395692	-0.224234527	-0.262514639	-0.353067787	Undefined
-0.182013959	-0.190886714	-0.298471774	-0.287026662	-0.072771719	Undefined
-0.032994923	-9.41E-04	0.073240349	0.039123182	-0.056310282	Prog
-0.204179509	0.071899117	0.070944178	0.006319498	-0.149353598	Rgl
-0.036070579	-0.04676365	-0.019706057	-0.070215161	-0.202018488	Undefined
-0.204245984	-0.015505522	0.071433664	0.181257434	-0.035010968	NProg
0.154992169	-0.050967436	-0.112709722	-0.146071185	-0.220853394	IPSC
-0.196085136	-0.04764255	0.024587822	-0.052304642	-0.21553542	Prog
0.021427649	0.041872661	0.148025926	0.06666618	-0.23572468	Prog
-0.128759462	-0.001832513	-7.93E-04	0.089238413	-0.021032821	NProg
-0.17430538	-0.078251542	-0.023807788	0.006814911	-0.280461849	NProg
-0.084439704	0.005890615	0.066877342	0.001768145	-0.276622114	Prog
-0.021049546	-0.023278165	-0.079360273	-0.101220349	-0.215971224	Undefined
0.011062853	0.082693937	0.15733669	0.077199579	-0.126627892	Prog
-0.088560619	0.033333404	0.00479937	0.075897381	-0.064152047	NProg
-0.031228177	-0.241134332	-0.324142324	-0.305738489	-0.293535788	Undefined
-0.057373565	-0.050413708	0.00764834	-0.059103898	-0.302844824	Prog
-0.022690555	0.097815011	0.220755701	-0.062254573	-0.11515179	Prog
-0.074040779	-0.004068002	0.063817253	0.136507383	-0.203891606	NProg
0.039024133	-0.227185755	-0.253070153	-0.238665994	-0.354807471	IPSC
-0.178548852	-0.130987279	-0.147996952	-0.178167147	-0.289005954	Undefined
0.132751446	-0.006874154	0.014662151	-0.009006856	-0.190550023	IPSC
0.006400191	0.014912479	0.131856954	0.040902923	-0.193135866	Prog
0.071018907	-0.043353186	0.024340714	-0.061649579	-0.184254205	IPSC
-0.2763272	0.129381479	0.155359341	0.303109856	-0.099142861	NProg
-0.081874565	-0.033047661	0.046825009	0.099530172	-0.138849399	NProg
-0.055647355	-0.111888018	-0.164246847	-0.088697357	-0.299202227	Undefined
-0.223560533	0.047248168	0.203280972	0.055619049	-0.221991433	Prog
-0.023755515	-0.034528391	-0.029741593	-0.057653515	-0.33068363	Undefined
-0.183671681	-0.079397684	-0.090846495	-0.098682364	-0.196314855	Undefined
-0.068419664	0.138734643	0.038999418	-0.008216231	-0.075958627	Rgl
0.060908729	-0.021026511	-0.072277481	-0.01559851	-0.263753481	IPSC
0.02000639	-0.05936876	-0.005744053	-0.050480581	-0.2194584	IPSC
0.014719976	0.040101907	0.02425164	0.05557778	-0.061045956	NProg
0.08875919	0.02088867	0.024045703	-0.023405556	-0.263645985	IPSC
0.026245005	-0.031220787	0.101164902	0.082039035	-0.101646893	Prog
0.237368446	-0.00763591	-0.006201719	-0.058213552	-0.230309219	IPSC
0.006112334	-0.298429298	-0.424261268	-0.411310394	-0.340576436	IPSC
0.297425503	-0.246235808	-0.316082132	-0.272898851	-0.17035032	IPSC
0.058752546	0.16937447	0.274360921	0.192746913	-0.178256225	Prog
0.246732863	0.051008928	0.027670234	-0.01224256	-0.167325385	IPSC
0.133616061	-0.154394859	-0.148711245	-0.05977708	-0.044795026	IPSC
0.12950771	0.003903452	0.087283172	0.018557822	-0.252063708	IPSC
0.200640268	-0.217064088	-0.2289567	-0.247098242	-0.262228133	IPSC
0.00433632	-0.112964763	-0.119824225	-0.142320719	-0.180957988	IPSC
0.025677911	0.067180387	0.108543657	0.029460678	-0.153990794	Prog
0.027741463	0.052299862	0.013556142	-0.014507712	-0.099407479	Rgl
-0.064710311	-0.081044814	-0.080446296	-0.079526489	-0.301267928	Undefined
-0.002436246	-0.051647703	0.032534178	0.164888598	-0.191136074	NProg
0.134920412	-0.213409876	-0.292543517	-0.306841104	-0.33090881	IPSC
0.113313674	0.18230365	0.31439617	0.156768962	-0.160493144	Prog
-0.220657873	-0.048877624	-0.032418099	-0.088256386	-0.224591424	Undefined
0.175746686	-0.01857047	0.029815978	-0.031533029	-0.223990319	IPSC
0.025643108	0.085816895	0.056457765	0.184332513	0.081433382	NProg
-0.029688883	0.078602932	0.190062623	0.022129222	-0.176798784	Prog
-0.153518639	0.037282873	0.143537123	0.087331228	-0.216408905	Prog
-0.015511885	-0.040886973	-0.010308032	0.052730366	-0.159710482	NProg
-0.18204628	-0.028918933	0.017088814	-0.151851608	-0.138357824	Prog
-0.025753272	0.054033612	0.166053221	0.163370135	-0.085435137	Prog
-0.055754749	-0.115951501	-0.229486672	-0.291762732	-0.280642599	Undefined
-0.013231557	0.034828453	0.126348275	0.050722212	-0.193766662	Prog
0.164106016	-0.316246838	-0.445243326	-0.432502331	-0.43518655	IPSC
0.166170581	-0.075162206	-0.01295356	0.061960538	-0.101432608	IPSC
-0.072363487	0.122425672	0.233309033	0.171306472	-0.125924056	Prog
-0.186323199	0.062557373	0.165458093	0.003452272	-0.059118771	Prog
-0.132491237	-0.07364997	-0.046317398	-0.093370874	-0.331963584	Undefined
-0.018783404	0.090188888	0.172437407	0.346299224	-0.059146649	NProg
-0.045416567	0.061378372	0.166821775	0.220350172	-0.055229085	NProg
0.168664319	-0.070328358	-0.024763447	-0.03379521	-0.160482318	IPSC
0.303039144	-0.208680772	-0.385211497	-0.363848804	-0.174716651	IPSC
-0.160384546	-0.083838678	-0.085444371	-0.102970336	-0.241652749	Undefined
0.230406011	-0.161367302	-0.127572428	-0.182778291	-0.273888859	IPSC
-0.030073423	-0.037159725	0.031235575	0.061900008	-0.210501055	NProg
-0.046603598	-0.175783549	-0.196935077	-0.209908826	-0.351786285	Undefined
0.094767863	-0.038051065	0.022240197	-0.012009932	-0.248641105	IPSC
-0.16892968	0.017716382	0.080657719	0.046804555	-0.140157543	Prog
-0.007699948	-0.094743554	-0.079176088	0.001216513	-0.133686096	NProg
-0.022013367	0.033012222	0.11384642	0.098576301	-0.224338216	Prog
0.131604637	-0.150100741	-0.199135629	-0.091556197	-0.10937533	IPSC
-0.077222453	0.116999812	0.256070027	0.201333204	-0.195290254	Prog
0.043967304	0.101037954	0.104834284	0.219719626	-0.025729631	NProg
0.130505489	0.030567825	0.09949451	0.038809369	-0.015838852	IPSC
0.047875312	0.033121988	0.021573808	-0.018662924	-0.245949824	IPSC
0.059416227	-0.087516226	-0.195501499	-0.234924654	-0.329871711	IPSC
0.006876747	-0.127175019	-0.129372723	-0.043297903	-0.262100263	IPSC
-0.09230674	-0.055224779	-0.196427609	-0.192816917	-0.330100742	Undefined
-0.143632549	0.231106684	0.261559904	0.064560984	0.028212373	Prog
-0.099261062	-0.230982767	-0.327697011	-0.31429382	-0.306786632	Undefined
-0.015233786	-0.002238909	-0.061251279	-0.080255951	-0.18683149	Undefined
0.012824546	-0.391421477	-0.685823652	-0.626631827	-0.385731465	IPSC
-0.048757247	-0.09650372	-0.224934689	-0.231006317	-0.213043994	Undefined
0.002028882	0.159285959	0.219296104	0.260366032	-0.110899608	NProg
-0.099581669	0.078339799	0.15495478	0.27416094	-0.209081817	NProg
-0.073406487	-0.04666709	-0.023366435	0.055329978	-0.093756847	NProg
-0.344960103	-0.131745455	-0.166942493	-0.158799786	-0.404636682	Undefined
-0.245807603	-0.085547752	-0.09146572	-0.137998189	-0.31671614	Undefined
-0.025083598	0.060739901	0.150015311	0.220407959	-0.037367603	NProg
0.093551772	0.026953527	0.137210847	0.061328325	-0.226234917	Prog
0.222198138	0.269846819	0.357128137	0.478609262	0.036320417	NProg
-0.215117272	-0.103782726	-0.116249209	-0.139969626	-0.32731301	Undefined
-0.199678951	0.054928348	0.200625997	0.105862927	-0.136287136	Prog
-0.163390926	-0.109329329	-0.089859673	-0.146105355	-0.362074846	Undefined
-0.085273434	0.072326626	0.169649388	0.255883653	0.004166309	NProg
0.282204123	-0.215890131	-0.263963553	-0.271979308	-0.248093808	IPSC
-0.065294755	-0.084657495	-0.003285009	0.096813241	-0.203054184	NProg
-0.128179195	0.073054351	0.207037001	0.146426203	-0.248612546	Prog
0.032394733	-0.284534536	-0.338443072	-0.35384103	-0.312977678	IPSC
0.064230608	0.059318085	0.199885886	0.1449733	-0.268001579	Prog
-0.186788449	0.137110599	0.277559595	0.092561105	-0.021775025	Prog
0.059701626	-0.072104561	-0.055774262	-0.060123286	-0.113913807	IPSC
0.047759448	0.109043883	0.010463464	0.079084488	-0.145681921	Rgl
-0.146285205	-0.040149944	0.018469156	0.045237308	-0.119274881	NProg
-0.09944032	0.016557957	0.127036384	0.087306381	-0.335578524	Prog
0.086812512	0.11577048	0.200168986	0.017349778	-0.188645992	Prog
-0.269634644	0.128342081	0.153887392	0.157309111	0.007983043	NProg
0.060031365	-0.199408095	-0.226053286	-0.245996907	-0.229036725	IPSC
-0.095308507	-0.114728774	-0.090332941	-0.145439415	-0.213356473	Undefined
-0.044572971	0.168855775	0.280757444	0.190457773	-0.201670991	Prog
0.011125	-0.07513354	-0.062182133	-0.115155839	-0.394397995	IPSC
-0.190857151	0.122908584	0.043238951	-0.026436643	-0.222723679	Rgl
0.061518018	0.057818428	0.133671476	0.267813401	-0.209411091	NProg
0.012765544	0.14538017	0.29651197	0.342166471	0.01550417	NProg
0.029675342	-0.224379698	-0.237770428	-0.256241508	-0.418451187	IPSC
-0.0161305	-0.197116469	-0.23978723	-0.212017913	-0.267430025	Undefined
-0.134619477	-0.021689595	0.061171572	0.154346437	-0.227974323	NProg
-0.053600323	0.013100632	0.061333243	-0.084411136	-0.237829639	Prog
-0.41996698	0.126827902	0.232562543	0.167116421	-0.230206952	Prog
-0.176578045	0.179873512	0.37834654	0.143548582	0.004602318	Prog
-0.03908991	-0.05381483	-0.015871818	-0.05124341	-0.223610221	Undefined
-0.031867225	0.149665995	0.269935368	0.115303771	0.056576608	Prog
-0.198881493	-0.057052426	-0.057475322	-0.083444866	-0.061113612	Undefined
0.166081305	0.025727083	0.129162799	-0.063491972	-0.065429683	IPSC
1.27E-04	0.129184452	0.269679103	0.172114331	-0.132388506	Prog
0.125182617	-0.312657709	-0.36269461	-0.408829109	-0.412600376	IPSC
-0.089375984	-0.023933115	-0.139724987	-0.140850513	-0.300342418	Undefined
0.087961023	-0.064887548	-0.017860758	0.048497804	-0.138520687	IPSC
0.198016191	0.135938826	0.179160022	-0.029861552	-0.040226553	IPSC
-0.047869805	0.126301849	0.304485426	0.176211203	-0.119730364	Prog
0.119744965	0.046349585	0.12607733	0.163481109	-0.063528827	NProg
-0.123334445	0.019696437	0.112839002	0.074230953	-0.100900369	Prog
0.0323747	0.039928041	0.087597407	0.193306298	-0.13102657	NProg
-0.208657995	0.21107077	0.261960769	3.73E-04	-0.051321128	Prog
-0.008680078	-0.08073224	-0.057695818	-0.230806384	-0.219041902	Undefined
0.027650129	-0.044325531	0.013503505	-0.042257685	-0.394640661	IPSC
0.276710039	-0.048216119	0.127916785	0.033468346	-0.139280725	IPSC
0.041807646	0.081912473	0.054208373	-0.031385546	-0.075937395	Rgl
-0.084158569	0.067801471	0.109209426	0.071283622	-0.177207041	Prog
-0.137762599	0.017368305	0.123443242	-0.174773776	0.017385385	Prog
-0.168265364	0.064527098	0.072731557	0.091725681	6.85E-04	NProg
-0.139734959	0.051067427	0.128080618	0.044626005	-0.064982388	Prog
-0.001108032	-0.120138594	-0.099315762	-0.161646667	-0.34307146	Undefined
-0.183397616	-0.085769827	-0.027196247	0.009649922	-0.268907299	NProg
-0.074425136	-0.003366104	0.091238448	0.011754412	-0.34649158	Prog
-0.254904167	0.146058906	0.041398797	0.022615032	-0.113361236	Rgl
-0.111325995	0.084081234	0.081447602	-0.055129829	-0.063435163	Rgl
-0.206024413	-0.012513001	-0.199658591	-0.308904559	-0.246829	Undefined
-0.284018509	-0.194637321	-0.238147306	-0.150759223	-0.262636603	Undefined
-0.159666199	-0.112496448	-0.07877959	-0.109500635	-0.261715952	Undefined
-0.247983878	0.044683374	-0.123302677	-0.058392634	-0.127838311	Rgl
-0.166053354	0.08210129	0.198556665	0.053406145	-0.044845628	Prog
-0.254380143	-0.204737069	-0.264285689	-0.293028104	-0.085805198	Undefined
-0.070175879	-0.120328857	-0.197481925	-0.24566565	-0.084049685	Undefined
-0.157398172	0.011791401	0.064973362	0.006313355	-0.199340061	Prog
-0.343200788	0.066726589	0.057416814	-0.002637013	-0.13914133	Rgl
-0.076484298	0.034308846	0.097372359	0.063834428	-0.245962799	Prog
-0.351085391	0.087444184	-0.095516295	-0.202061588	0.077472214	Rgl
0.101718821	0.135278591	0.198039746	0.011900765	-0.176160661	Prog
-0.181070356	-0.017964526	0.02335743	0.082032984	-0.190925995	NProg
-0.234029943	0.272840308	-0.064022966	0.292059728	0.154763426	NProg
-0.192852015	-0.105253305	-0.245557647	-0.249694178	-0.151904244	Undefined
-0.150017317	0.053951992	0.14737814	0.064432458	-0.26573185	Prog
-0.225420757	-0.141208597	-0.149763724	-0.073090743	-0.231858084	Undefined
-0.148259378	0.009019746	-0.032258428	-0.2534209	-0.050103131	Rgl
-0.243132998	-0.117813647	-0.09352815	-0.015571085	-0.335738855	Undefined
0.103710442	-0.095952813	-0.070023026	-0.189965444	-0.171485583	IPSC
-0.098947705	-0.079734862	-0.092132812	-0.088254702	-0.30857396	Undefined
-0.192392352	-0.098036718	-0.103142387	-0.107069715	-0.288483021	Undefined
-0.063287044	-0.105428456	-0.139192952	-0.083840831	-0.098206005	Undefined
0.055000595	-0.092925982	-0.053676556	-0.123129957	-0.382542553	IPSC
-0.158196736	-0.108178592	-0.125860042	-0.155582878	0.030709148	DA
0.007468579	-0.247398461	-0.333825237	-0.229469625	-0.331657276	IPSC
-0.179973445	-0.030011492	0.029815778	0.024712297	-0.053217827	Prog
0.081166387	-0.193956007	-0.205481872	-0.222244224	-0.059325645	IPSC
-0.207758743	0.046253604	0.12411754	-0.03738228	-0.040385732	Prog
-0.133912342	0.181818004	0.366475278	0.159653821	-0.113261004	Prog
-0.288243939	-0.129319312	-0.129949336	-0.146184593	-0.212592255	Undefined
-0.294752858	0.187970623	0.251363659	0.20922612	0.139948246	Prog
-0.09866807	0.007682734	0.049852097	-0.113283003	-0.245886136	Prog
-0.169804587	-0.091376989	-0.046250301	0.102558929	0.086687581	NProg
-0.153122632	-0.169255114	-0.242768528	-0.101493263	-0.250324953	Undefined
-0.243612143	-0.282473988	-0.398806308	-0.542000224	-0.13316762	Undefined
-0.209161914	0.03694073	0.094772982	0.023022469	-0.265955199	Prog
-0.085998498	-0.147736482	-0.18715078	-0.200797347	-0.29002377	Undefined
-0.207000644	-0.209765332	-0.27358384	-0.151834981	0.011949323	DA
-0.253436221	-0.209686497	-0.219730725	-0.121523157	-0.211424706	Undefined
0.080736336	-0.193326218	-0.271708903	-0.305162983	-0.235225976	IPSC
-0.08227601	-0.264055042	-0.35098827	-0.216768921	-0.168603269	Undefined
-0.308956043	-0.286988596	-0.421357273	-0.419889008	-0.307080545	Undefined
-0.136020316	0.014721883	0.100704042	0.017381323	-0.116094322	Prog
0.096119987	-0.190158271	-0.224695928	-0.134833521	-0.135393418	IPSC
-0.031853489	-0.25224554	-0.427242853	-0.383622921	-0.138020322	Undefined
-0.324839408	-0.06236286	-0.056618667	-0.00734331	-0.260075123	Undefined
0.013172845	0.013044794	0.084657292	0.248923872	0.008001136	NProg
-0.338204141	-0.048491082	-0.039618498	-0.063695135	-0.320021788	Undefined
-0.121504623	-0.185333667	-0.207229693	-0.390964117	-0.213046167	Undefined
-0.163535986	-0.021968482	-0.034681821	-0.050494122	-0.401789544	Undefined
-0.071941728	-0.041234647	-0.008005208	-0.179832807	-0.310069177	Undefined
-0.247366655	0.04590874	-0.030735764	-0.035815109	-0.127562253	Rgl
-0.14416613	-0.058145843	-0.038927837	-0.292102343	-0.033967987	Undefined
-0.078895301	0.132962982	0.117003831	0.189626925	0.014400863	NProg
-0.012465035	-0.13041804	-0.170484499	-0.378558441	-0.142343105	Undefined
-0.313336116	0.024661818	0.074203358	0.034257869	-0.19534117	Prog
-0.072334129	-0.103281408	-0.107244575	-0.123258034	-0.285929474	Undefined
-0.128843935	-0.090070115	-0.035757399	-0.230678106	-0.165644311	Undefined
-0.060860621	-0.106295667	-0.135397379	-0.140248796	-0.181732093	Undefined
-0.187729532	0.193163055	0.232717771	0.174950147	0.079587352	Prog
0.151676821	-0.123707151	-0.132845766	-0.010055294	-0.155776274	IPSC
-0.157516983	-0.032299079	-0.122748722	-0.190522578	-0.154912608	Undefined
-0.073112308	3.94E-04	-0.051152072	0.06911995	-0.084000729	NProg
-0.213998106	0.053666529	0.139245026	0.07144066	-0.170097449	Prog
-0.233284556	-0.177711779	-0.240654398	-0.247236256	-0.279387779	Undefined
-0.082684355	-0.057396833	-0.026856533	-0.068790419	-0.287005809	Undefined
-0.313620793	-0.075300427	-0.022796249	-0.209831113	-0.135296658	Undefined
-0.065706334	-0.291951736	-0.439483719	-0.398508828	-0.217403858	Undefined
-0.029278204	-0.252510578	-0.346475214	-0.33084793	-0.378571926	Undefined
-0.042521005	-0.16917503	-0.228618368	-0.210271886	-0.296348571	Undefined
-0.090623977	0.103093554	0.065514844	0.311754231	-0.021678538	NProg
0.003227472	-0.031932177	0.022385785	-0.02879677	-0.072694335	Prog
0.073313212	-0.028738552	0.019461854	-0.006208475	-0.17487711	IPSC
-0.205416171	-0.007188941	0.042408884	-0.008964271	-0.052706934	Prog
0.178238277	-0.006209641	0.069799054	0.049366629	-0.25476352	IPSC
-0.028148642	0.180133595	0.209810443	0.139777212	-0.115361198	Prog
-0.257400819	-0.136110925	-0.30838453	-0.164214786	-0.159110308	Undefined
-0.210434642	-0.057786928	-0.19180044	-0.202412599	-0.366755063	Undefined
-0.425619851	0.060560879	0.189476979	0.399007691	0.154880711	NProg
0.23819732	-0.047920333	0.004416429	0.255590772	0.053010947	NProg
-0.246971255	-0.238208377	-0.306595551	-0.298310751	-0.173251417	Undefined
-0.209773243	-0.104797834	-0.115414847	-0.266171436	-0.305618413	Undefined
-0.001472221	-0.16906069	-0.449173658	-0.456065219	-0.246752502	Undefined
0.069983486	0.292557617	0.108322241	0.017201125	-0.20856827	Rgl
-0.295679035	0.268674953	0.275295237	0.072310775	-0.114581492	Prog
-0.231527017	0.015972922	0.137175213	-0.093582746	-0.143829959	Prog
0.04141484	0.12425169	0.237074638	0.16564042	-0.245041959	Prog
-0.114167287	-0.103093178	-0.079258903	-0.130091254	-0.208289788	Undefined
-0.13680432	-0.031549438	0.023276137	-0.0383022	-0.142032782	Prog
-0.01318554	-0.237890813	-0.351914271	-0.33935847	-0.344562722	Undefined
-0.123403273	-0.217693627	-0.45239992	-0.447675858	-0.262017191	Undefined
-0.247849278	-0.131516959	-0.117201226	-0.012072298	-0.010505293	Undefined
-0.128249619	0.016701759	0.116517004	9.10E-04	-0.024592016	Prog
-0.011700098	-0.081642391	-0.019308821	-0.075720457	0.053879872	DA
-0.319299149	0.058567475	0.15697697	-0.044859202	-0.267899166	Prog
-0.227757907	0.07591993	0.047597725	0.01666742	0.028672701	Rgl
-0.088625411	-0.062177846	-0.066087399	-0.09718764	-0.063628617	Undefined
-0.015619092	0.051644021	0.098357723	0.065155092	-0.247320976	Prog
-0.230696855	-0.054375353	0.020001894	-0.027622783	-0.06661867	Prog
-0.097900988	0.067692993	0.168348994	0.055383385	-0.166676215	Prog
-0.137238643	0.037047957	0.138603173	0.031610381	-0.122208644	Prog
-0.040373737	-0.180428317	-0.363291381	-0.228595165	-0.25905418	Undefined
0.051255705	0.186011414	0.153714145	0.134982991	-0.052311236	Rgl
-0.292743831	-0.012569575	-0.210022462	0.177898843	0.080298039	NProg
-0.133407185	-0.310480913	-0.465550117	-0.218932857	-0.115546761	Undefined
0.06305443	-0.063306995	-0.040100324	-0.279294409	0.073924638	DA
0.003208043	0.232364289	0.028872956	-0.179791056	-0.020190662	Rgl
-0.347905904	-0.030857137	0.024006793	-0.073084712	-0.022506635	Prog
-0.216198264	-0.099574067	-0.088263472	-0.11238816	-0.157319301	Undefined
-0.174362403	0.026774315	0.11875535	-0.086344917	0.001561303	Prog
-0.256203932	0.03217442	-0.077224366	-0.1413241	-0.006523314	Rgl
-0.206618722	0.077235434	-0.00134189	-0.224018788	-0.081053966	Rgl
-0.125944834	-0.12404392	-0.136327882	-0.162296984	-0.386216439	Undefined
0.002197613	-0.315386904	-0.402558213	-0.370844776	-0.372389579	IPSC
0.063841429	-0.451375029	-0.605361062	-0.417229056	-0.268745901	IPSC
-0.295207034	-0.125236405	-0.120001151	0.029979945	-0.13185875	NProg
0.059429619	-0.275042137	-0.388683227	-0.372193867	-0.241001236	IPSC
-0.147819372	-0.330605843	-0.418490928	-0.263154356	-0.075138242	Undefined
-0.290518022	0.290742524	0.326486288	0.416010516	-0.04378325	NProg
-0.264573307	-0.047783812	-0.043030918	-0.034068058	-0.229446813	Undefined
-0.220293375	0.050944398	0.037757572	0.192421957	0.019517713	NProg
-0.043809351	0.157010383	0.300329594	0.044643803	0.034156958	Prog
-0.266928371	0.232393452	0.495157212	0.221597757	0.038133919	Prog
-0.175973278	0.18312611	0.294975189	0.024142921	-0.101650146	Prog
0.030423668	-0.246831428	-0.308778989	-0.336720933	-0.3531603	IPSC
-0.394112774	0.019226678	-0.044695161	-0.076804326	-0.346130276	Rgl
-0.372653494	0.139972919	0.030271078	0.197407432	0.094845456	NProg
0.313756292	-0.155179884	-0.21513351	-0.229719738	-0.111491261	IPSC
-0.244568627	0.206396363	0.395411654	0.127733745	-0.001532651	Prog
-0.265172916	-0.013258238	-0.142567735	-0.323879189	0.090803582	DA
-0.215892275	-0.201759381	-0.231793192	-0.246992233	-0.136755803	Undefined
-0.181543045	-0.271463994	-0.302659367	-0.351120597	-0.244656376	Undefined
0.208755257	-0.205728906	-0.304689056	-0.136711567	-0.227131786	IPSC
-0.039509339	0.178760781	0.360405413	0.070212065	-0.117936116	Prog
0.243570482	0.089940154	0.177734613	0.109342853	-0.110081179	IPSC
-0.338387273	-0.039892003	0.05557666	0.003648219	0.024403593	Prog
-0.26490433	0.143832702	0.325211587	0.409108844	0.035948411	NProg
-0.029982384	-0.156504668	-0.164360788	-0.362196298	-0.07003885	Undefined
-0.145111373	-0.32660767	-0.433727109	-0.374251611	-0.355772186	Undefined
0.041807643	-0.128228447	-0.332030964	-0.347797004	-0.219591625	IPSC
-0.106439237	0.099186913	0.236093241	0.128609964	-0.036642574	Prog
-0.183907952	-0.133776557	-0.139509981	-0.159771886	-0.339976434	Undefined
-0.089249952	0.102950214	0.209681835	0.184188259	-0.061679509	Prog
0.032717976	0.016603807	0.090404177	0.00504468	0.040654889	Prog
-0.19976811	-0.078567217	-0.130881718	-0.10743672	-0.334985791	Undefined
-0.271819912	0.104378304	0.264103085	0.433243522	-0.16812592	NProg
-0.040170889	-0.156644628	-0.208426388	-0.219237885	-0.053486469	Undefined
-0.042994751	0.073102731	0.192100925	0.171259393	-0.135641144	Prog
-0.250880387	-0.129625041	-0.096629517	-0.077512988	-0.007749401	Undefined
-0.161340906	0.103564356	0.009017472	0.119658733	-0.119483715	NProg
-0.346305464	-0.006505972	0.006339055	-0.022502654	-0.333688598	Prog
0.005541088	-0.384320382	-0.571156247	-0.574742717	-0.346998723	IPSC
-0.121907821	-0.224882345	-0.322565848	-0.340343599	-0.156444134	Undefined
-0.012733288	0.013545165	0.015949831	0.002433915	-0.360683792	Prog
0.132610236	0.013466099	0.044027559	0.020015071	-0.061694585	IPSC
0.116058401	-0.098737966	-0.147524109	-0.169633946	-0.187471376	IPSC
-0.434324068	-0.271329554	-0.414404492	-0.367878166	-0.192769962	Undefined
-0.019718736	-0.156882933	-0.220382269	-0.051985144	-0.087376511	Undefined
-0.204918883	0.085817302	0.210684375	0.299369869	0.108190906	NProg
0.001777375	-0.086358712	-0.27945281	-0.262599331	-0.303015137	IPSC
0.224052275	-0.20779657	-0.330157725	-0.131802069	-0.226119191	IPSC
-0.130617944	0.214764249	0.442344894	0.148696157	-0.066480918	Prog
-0.001843498	-0.275226835	-0.40714712	-0.375599995	-0.315206661	Undefined
-0.351344093	0.239211463	0.233715791	-0.055573303	0.071026732	Rgl
-0.484340025	0.102148459	0.237994956	0.128699878	-0.112548782	Prog
-0.30809423	-0.08866756	-0.130263023	-0.142555661	-0.008130755	Undefined
-0.083762989	0.192429553	0.328075126	0.251769726	-0.140036389	Prog
-0.067532906	0.291783133	0.288507214	0.264883082	-0.347357883	Rgl
-0.060401382	0.087613334	0.023829281	-0.013633751	-0.220445089	Rgl
-0.27645101	0.1612895	0.088343188	0.027430558	0.057044564	Rgl
-0.106813998	-0.100766484	-0.274815736	-0.321350351	-0.093459612	Undefined
0.036768136	-0.024066913	-0.177240895	-0.216688341	-0.33184868	IPSC
-0.137701669	-0.128058128	-0.174243657	-0.214990011	-0.096952546	Undefined
-0.190770734	0.065054776	-0.286575812	-0.230326203	-0.070717603	Rgl
-0.031854403	-0.219306419	-0.315406255	-0.295254702	-0.307065762	Undefined
-0.220957928	0.032609842	0.131794642	0.078510302	-0.191167448	Prog
-0.044933943	0.111455905	-0.021165027	0.149165969	-0.1121634	NProg
0.007903852	0.074628317	0.170307177	0.298737525	-0.172372614	NProg
-0.139657609	-0.256546887	-0.389868478	-0.365435253	-0.305322524	Undefined
-0.063788196	0.115982338	0.267259902	-0.005472032	-0.176283884	Prog
-0.339556454	-0.122234645	-0.148674593	-0.182903756	-0.342206302	Undefined
-0.334733734	-0.396703443	-0.570674751	-0.529682875	-0.325628051	Undefined
-0.142486392	-0.105297332	-0.351063669	-0.505961273	-0.188664071	Undefined
0.091170994	-0.053670771	-0.025802334	-0.017365063	-0.173330951	IPSC
-0.175795413	-0.14080581	-0.148960192	-0.160677041	-0.302821956	Undefined
-0.306603989	0.042795408	0.1161887	0.117556515	0.221314632	DA
-0.142407874	-0.112206873	-0.145810497	0.003235624	0.052954931	DA
-0.289667027	-0.130763718	-0.135376352	-0.160082785	-0.344736629	Undefined
-0.041804199	-0.166093455	-0.114205891	0.151948177	0.059004378	NProg
-0.006646331	0.104989312	-0.032270486	-0.044544718	-0.334625478	Rgl
0.173651792	-0.041683302	0.048617696	-0.303716969	0.08883578	IPSC
-0.321080546	0.176497892	0.168030982	0.093380357	-0.167180804	Rgl
-0.181841971	-0.258175335	-0.565905555	-0.501433898	-0.19964086	Undefined
-0.088701046	-0.291376068	-0.361163664	-0.364661037	-0.12590615	Undefined
-0.258105005	0.420363458	0.544065674	0.151846199	0.11177327	Prog
-0.013089945	-0.203208709	-0.311012527	-0.266200485	-0.14962141	Undefined
-0.048671394	-0.028238697	0.020545016	-0.232367232	-0.179199714	Prog
-0.302917199	0.117323079	0.242536701	0.20968909	-0.301491436	Prog
0.090238737	-0.198432115	-0.278680613	-0.2932977	-0.325560378	IPSC
0.003860559	-0.187930944	-0.303331357	-0.269375783	-0.312869286	IPSC
0.176753703	-0.108419543	-0.187374572	-0.345322732	-0.043279043	IPSC
-0.044008848	-0.399588965	-0.564030172	-0.541475879	-0.349458692	Undefined
-0.198858759	-0.223254276	-0.292892869	-0.233525547	-0.187507391	Undefined
-0.18233108	-0.29867055	-0.34901229	-0.380407951	-0.348034722	Undefined
-0.218151889	-0.254205007	-0.35949976	-0.322697863	-0.193498533	Undefined
0.182669706	0.208378385	0.360840251	0.274992246	0.215898538	Prog
-0.031922536	-0.047279914	-0.031962334	0.14046653	-0.166609724	NProg
-0.315090263	0.284039562	0.46381554	0.28235509	0.198140489	Prog
-0.320168616	0.160419351	0.075870323	0.218695365	-0.196293173	NProg
-0.297421419	-0.094321721	-0.143966934	-0.149882494	-0.30993571	Undefined
-0.161000843	-0.126732946	-0.120853657	-0.370949027	-0.063544214	Undefined
0.066087976	0.115898735	0.197763443	-0.036741889	0.071151329	Prog
-0.114850439	0.199860568	0.286983168	0.06241521	-0.168377216	Prog
-0.019962137	-0.25263867	-0.370381462	-0.315278561	-0.171561968	Undefined
-0.187742157	0.026736991	0.117617831	0.069337852	-0.196926373	Prog
-0.252548306	-0.027917503	-0.061561909	-0.048816084	-0.095813474	Undefined
0.124544999	0.253259142	0.425385118	0.35137986	-0.104445908	Prog
-0.060121442	-0.011465834	0.022968366	-0.025946567	-0.13667537	Prog
-0.270501223	-0.236653478	-0.325059077	-0.159567214	-0.179585506	Undefined
-0.189726088	0.382659775	0.484891632	0.073079954	-0.122127763	Prog
0.121065931	-0.106923226	-0.090510231	-0.118178589	-0.051838559	IPSC
-0.33016944	-0.061250724	-0.050722596	-0.062701689	-0.151578032	Undefined
0.019164269	-0.148858931	-0.208912413	-0.254602458	-0.198265421	IPSC
-0.348133053	0.21364691	0.333782818	0.225606539	0.425571129	DA
-0.112027623	0.139169893	0.23469915	0.003420895	0.016406298	Prog
-0.24110139	0.111426123	0.196621592	0.165678649	0.001262917	Prog
-0.205970982	0.120851819	0.005744176	-0.001280926	-0.065798499	Rgl
-0.213863186	-0.235328301	-0.308632205	-0.336037636	-0.015590542	Undefined
-0.177322995	0.067726924	0.243395376	0.168221587	-0.061877693	Prog
-0.008487202	0.388061716	0.609171929	0.25909707	0.153081235	Prog
-0.185902281	0.061577727	-0.013064592	-0.06827474	0.110342032	DA
-0.291282713	-0.354678517	-0.509844061	-0.276925666	0.095491489	DA
0.107417262	0.042342611	0.051132922	0.081333261	0.00155034	IPSC
-0.28841544	0.146875364	0.258033807	0.00224928	-0.152786031	Prog
-0.319698601	0.024819357	0.124673742	0.087584383	-0.074369377	Prog
-0.313663899	0.112237515	0.226708973	0.384032161	0.028978597	NProg
-0.181948413	0.217669524	0.401503818	0.309903768	-0.053365342	Prog
-0.1942437	0.062563275	0.11669287	-0.135974699	-0.147748238	Prog
-0.442749929	-0.112058915	-0.155335099	-0.12570632	-0.164305605	Undefined
-0.055843047	-0.241156367	-0.336087799	-0.310250067	-0.321697956	Undefined
-0.287994071	0.186335142	0.329184107	0.255877499	-0.173842618	Prog
-0.181590243	-0.048857687	-0.243099833	-0.295506116	-0.346357462	Undefined
-0.129399295	0.249976351	0.400076941	0.070327811	0.003097274	Prog
-0.168574074	-0.075062412	-0.040440464	-0.351596144	-0.156920346	Undefined
0.065006855	0.04829976	0.139214795	0.041518439	-0.173514412	Prog
-0.043152004	-0.217011716	-0.304030513	-0.334953014	-0.319745887	Undefined
0.0868043	-0.211145786	-0.246422436	-0.276409166	-0.295612896	IPSC
-0.260675875	0.010228359	0.09498038	0.056979206	-0.010042262	Prog
-0.28507906	-0.241278246	-0.565190482	-0.516536881	-0.279986344	Undefined
-0.144520008	-0.346169844	-0.502523246	-0.489632653	-0.20653647	Undefined
0.174149791	0.004158853	0.044710795	-0.012702664	-0.177260958	IPSC
0.037791594	-0.063443531	-0.066265375	-0.129087918	-0.338210775	IPSC
-0.193749141	-0.023484961	0.007165005	-0.194344482	-0.031391763	Prog
-0.204372686	0.021062068	0.073421527	0.041440492	-0.306210841	Prog
0.041517625	0.119673437	0.261403021	0.146644632	-0.161328187	Prog
-0.289095997	-0.016760431	0.053692519	-0.024337967	-0.309840719	Prog
0.149752217	0.094807204	0.193539381	-0.080663996	-0.149157355	Prog
-0.076801625	-0.090415025	-0.267692696	-0.307645376	-0.286714467	Undefined
-0.036450822	2.25E-04	0.011610954	-0.266139612	-0.155373614	Prog
0.180631857	-0.022308522	0.054258372	9.55E-04	0.073438089	IPSC
-0.018493716	0.172787307	0.326518232	0.056790029	0.025128976	Prog
0.08598345	-0.010514727	-5.42E-04	0.005263129	-0.323267145	IPSC
-0.126291571	0.059697237	-0.05653816	-0.0985266	0.014307881	Rgl
-0.167535888	-0.017724993	-0.023184553	0.180610347	-0.028883246	NProg
0.012527	-0.172327909	-0.244033372	-0.224857143	-0.290380764	IPSC
-0.160127407	0.314354646	0.08559399	0.019306773	-0.009761227	Rgl
-0.109201331	-0.022781358	-0.007363523	0.011290699	-0.316540796	NProg
-0.108994176	-0.352679549	-0.558399579	-0.475527162	-0.29426475	Undefined
0.023461429	-0.206308322	-0.274902849	-0.470992525	-0.010357314	IPSC
-0.020700964	-0.238199231	-0.275100021	-0.557410131	0.042150087	DA
-0.163452406	-0.058802954	-0.056007013	-0.072604909	0.001823511	DA
-0.102985717	0.16165787	0.305476421	0.034371977	-0.157579948	Prog
-0.064321162	-0.094896401	-0.105992283	-0.293014053	0.298010774	DA
-0.13579774	0.214898911	0.048224007	0.195334292	0.190626008	Rgl
-0.097853228	-0.022101547	0.053185745	0.011776164	-0.176353157	Prog
-0.433205441	-0.019594058	-0.005261745	-0.206794933	0.041115198	DA
0.005410654	-0.087394376	-0.278187641	-0.284824427	-0.302012654	IPSC
-0.015838098	0.102314553	-0.27780285	-0.455255451	0.006092308	Rgl
-0.055996546	-0.18248523	-0.232083104	-0.213344591	-0.288715196	Undefined
-0.419887248	0.360026518	0.566131398	0.299508635	0.218822373	Prog
-0.202507227	0.025966832	0.085871424	0.350634128	-0.073123359	NProg
-0.240986708	-0.035860699	-0.018445233	-0.237483524	0.018422864	DA
0.096413839	-0.233557306	-0.320634407	-0.261847751	0.002028448	IPSC
0.111083653	-0.112825596	-0.089016387	-0.136531392	-0.262324371	IPSC
-0.065766275	0.27400451	0.293860383	0.420951801	0.024547879	NProg
-0.235267859	-0.188746082	-0.497872333	-0.489687057	-0.135778715	Undefined
-0.22979576	0.120459555	-0.042508601	0.10055636	0.030265066	Rgl
-0.079812229	-0.01511561	-0.295374157	-0.039822769	0.187527385	DA
-0.420450249	0.009051586	0.049486754	-0.007441679	0.033555415	Prog
-0.230096818	-0.199759296	-0.231919085	-0.054947948	-0.119494902	Undefined
-0.229861688	0.091142914	-0.194212795	-0.189337667	-0.236435811	Rgl
-0.183997397	-0.341745393	-0.453003999	-0.421861156	-0.119549655	Undefined
-0.241224883	-0.388725532	-0.549806415	-0.478167318	-0.058268844	Undefined
-0.142481128	0.216548312	0.085171355	0.078864232	0.10573698	Rgl
-0.388473496	-0.295376554	-0.509472916	-0.46818075	-0.118092243	Undefined
0.030806621	0.148732068	0.299808487	0.009987453	0.032872026	Prog
0.065669041	-0.344079004	-0.511088809	-0.44427268	-0.274206836	IPSC
-0.432129831	-0.187519841	-0.218386607	-0.462077941	-0.139770511	Undefined
-0.236456116	-0.023317035	-0.015407969	-0.04327741	0.103626654	DA
0.08794343	0.036065396	0.12910411	0.076565367	-0.037135043	Prog
0.235714123	0.453064523	0.730643205	0.590003918	0.388177338	Prog
-0.027491527	-0.198599581	-0.265528121	-0.288020792	-0.272129729	Undefined
0.129616097	-0.059857568	-0.130742997	-0.105152411	-0.045879494	IPSC
0.065464129	-0.12202002	-0.120934451	-0.16191873	-0.256417491	IPSC
-0.209766654	0.07718427	-0.200736528	-0.229371654	0.307846406	DA
-0.126662403	0.39963718	0.454434372	0.567432219	0.076061597	NProg
0.193432349	-0.080500559	-0.073141116	-0.05265153	-0.241792769	IPSC
0.004000935	-0.344750226	-0.539486965	-0.452561709	-0.080499196	IPSC
-0.142564472	-0.150057455	-0.13431436	-0.130793735	-0.131168547	Undefined
0.025752855	0.231440474	0.387183284	0.166478712	-0.094342774	Prog
0.037378375	-0.208372156	-0.309515564	-0.25068194	-0.136616087	IPSC
-0.076775227	0.01227792	0.115120757	0.096631547	-0.293569997	Prog
0.077890954	-0.170162828	-0.232407403	-0.244697319	-0.249694101	IPSC
-0.087908694	-0.186795138	-0.277870759	-0.254178453	-0.119191029	Undefined
-0.105864287	-0.193443154	-0.288647318	-0.247799401	-0.270743266	Undefined
0.034795931	-0.335221331	-0.489073645	-0.279448797	-0.113739001	IPSC
-0.374358935	-0.029800274	-0.003708184	-0.248909791	-0.109645771	Undefined
-0.182426122	-0.1518126	-0.259972772	-0.192752636	-0.072389967	Undefined
0.060733483	-0.18731536	-0.210087577	-0.010477557	0.104318495	DA
-0.241097807	-0.067133942	-0.058395113	-0.042122985	-0.277679087	Undefined
0.207065615	0.029366223	0.074191544	0.265910965	0.089118584	NProg
-0.134467679	-0.179078892	-0.513999924	-0.449792374	-0.113391334	Undefined
-0.255440962	0.201482261	0.387896184	0.859745954	0.29009373	NProg
-0.109296365	0.169254235	0.301213087	0.751221971	0.086170501	NProg
-0.235094943	0.339960449	0.037637552	-0.224773868	0.064476768	Rgl
-0.416732755	0.002368519	-0.281181252	-0.263029391	0.051473416	DA
-0.037289704	0.045960763	0.076108249	0.057409981	-0.091815471	Prog
0.122986252	0.211614407	0.388914953	0.514414895	0.058378104	NProg
-0.19079641	-0.32235353	-0.462890077	-0.182646247	-0.088344863	Undefined
-0.020903504	0.481118312	0.304838129	0.002236064	0.039497684	Rgl
-0.209145709	0.262452034	0.122748699	0.102527796	-0.101350591	Rgl
0.061217856	0.188997111	0.285900782	0.253090861	-0.253793268	Prog
-0.177262984	0.277875404	0.477713746	0.123669384	-0.078568277	Prog
0.066500964	-0.140986461	-0.221105719	-0.167409794	-0.286448462	IPSC
-0.179068438	-0.108969855	-0.191076868	0.056285212	-0.070441721	NProg
0.07984574	-0.129550709	-0.180499167	-0.165019529	-0.253545924	IPSC
-0.055908734	0.039206277	0.140286444	0.071021373	-0.272424177	Prog
-0.218924221	-0.322616366	-0.504665495	-0.411607264	-0.270005077	Undefined
-0.233371197	0.012826324	0.015835586	0.016057444	-0.109121246	NProg
-0.004099922	0.05227307	-0.157505181	-0.16694858	-0.079188093	Rgl
0.012289773	0.256438948	0.128944703	-0.125926547	0.08407044	Rgl
0.101030187	-0.147838305	-0.201072489	-0.230078374	-0.282182852	IPSC
0.135464593	0.099013327	0.167106517	0.120403915	-0.307945708	Prog
-0.051377163	0.126816401	0.27221928	-0.121810546	-0.057542647	Prog
0.202848771	-0.117436914	-0.101873775	0.106683781	-0.12633198	IPSC
-0.018924251	0.094751557	0.20161219	0.156650311	0.123822879	Prog
0.123049809	0.024227664	-0.239981655	-0.201634633	-0.07314943	IPSC
-0.0120667	0.044403852	0.034099574	0.008764171	-0.107349005	Rgl
-0.039771282	-0.299249591	-0.455418903	-0.18738044	-0.096578621	Undefined
-0.332863638	-0.147471356	-0.187369574	-0.410809092	-0.078966858	Undefined
0.094662429	0.044575994	0.115331006	0.078807758	-0.241951158	Prog
-0.006903894	0.185273966	0.24761258	0.231688348	0.017993632	Prog
-0.094762659	0.080225677	0.13749307	-0.107425087	6.94E-04	Prog
-0.190150902	0.287937929	0.476438343	0.384271443	0.082779752	Prog
0.052112929	0.02269266	0.091651454	0.062663816	-0.275967833	Prog
0.022358719	0.095687397	0.172852061	0.148533431	0.00603985	Prog
-0.179960579	0.721418365	0.562618435	0.452722213	0.188920307	Rgl
0.005165641	-0.109942962	-0.160795573	-0.112840162	-0.244420629	IPSC
-0.012994448	-0.320928245	-0.458608866	-0.423618381	-0.276727282	Undefined
0.033523213	-0.14017835	-0.211858509	-0.380266918	-0.061632364	IPSC
-0.384948893	-0.137621946	-0.148854389	-0.204537824	-0.23085043	Undefined
-0.165769145	-0.312494411	-0.477173093	-0.417491945	-0.23432167	Undefined
-0.147953716	-0.326357107	-0.560797542	-0.431066338	-0.273129147	Undefined
-0.183716738	-0.011742723	0.010854307	-0.012167032	-0.112091947	Prog
-0.130482749	0.142593549	0.268758824	0.202062162	-0.069537505	Prog
-0.219357812	0.423412548	0.664458526	0.29686663	0.048398637	Prog
0.121046441	0.386219538	0.333374185	0.057685114	-0.107197411	Rgl
-0.377978201	0.231276416	0.438494623	0.065831123	0.113786041	Prog
0.306537202	-0.164350588	-0.221025855	-0.215236518	-0.267905895	IPSC
-0.22966205	0.025382873	0.093316285	-0.029928069	-0.085458578	Prog
-0.002222648	-0.16937492	-0.188990564	-0.205490631	-0.267328273	Undefined
0.347059545	0.231080899	0.422005003	0.006575982	0.115037128	Prog
-0.34679318	-0.14816624	-0.190277052	-0.157921362	-0.271263708	Undefined
-0.130417809	-0.061598634	-0.112727753	-0.127042841	-0.245979221	Undefined
0.205601674	0.28626997	0.501521415	0.165279733	-0.050846352	Prog
-0.338102262	0.491865332	0.513578495	0.142019729	0.398982427	Prog
-0.053493074	0.099084052	0.132725562	0.097975227	-0.069163965	Prog
-0.160567004	-0.265503333	-0.487515242	-0.115661989	-0.031750534	Undefined
-0.183643734	0.114816628	0.236643178	0.196035886	-0.259329343	Prog
-0.379326809	-0.061238178	-0.083910374	-0.102936016	-0.244300801	Undefined
-0.332909328	-0.15198732	-0.149405524	-0.153594848	-0.290074768	Undefined
0.058945644	0.047274117	0.124777406	0.464906253	0.153888459	NProg
-0.159020748	-0.286870817	-0.430084636	-0.386616903	-0.267193645	Undefined
0.141942561	0.200423384	0.141984769	0.31147166	0.095330471	NProg
-0.330183647	0.078873994	-0.115362395	0.206508001	0.220123882	DA
-0.069411339	-0.111209321	-0.140409499	-0.120690486	-0.245479243	Undefined
0.285658619	-0.282732304	-0.427077875	-0.417450394	-0.264721256	IPSC
-0.160851871	0.099654109	0.106883756	-0.168225268	-0.075818064	Prog
0.286646005	0.138567397	0.306439728	0.264583836	-0.063517912	Prog
-0.132839776	0.154614243	0.267372845	0.213334483	-0.227691503	Prog
-0.097770585	-0.123038553	-0.150849926	-0.10476777	-0.239531454	Undefined
0.034667007	0.206580021	0.271145602	0.583821892	-0.002976193	NProg
0.104959679	-0.132284134	-0.23199758	-0.161551049	-0.312819551	IPSC
0.085086396	-0.107395666	-0.154209239	-0.141109979	-0.070396684	IPSC
-0.07815494	0.112770205	0.165092228	-0.119947267	-0.030511999	Prog
-0.183687092	-0.068835317	-0.101026003	0.136005301	-0.104342465	NProg
-0.310576452	-0.084828033	-0.078882965	0.489575331	0.186016936	NProg
-0.194736083	-0.301710356	-0.45110163	-0.431989143	0.001582584	DA
-0.187631626	-0.082455087	-0.119125467	-0.08582849	-0.013938185	Undefined
0.018851889	0.088119236	0.182480556	0.128885198	-0.046518706	Prog
-0.11022713	0.164986339	0.274690763	0.218145226	-0.250750097	Prog
-0.147004891	-0.317275297	-0.42442465	-0.40725905	0.03276106	DA
-0.163256458	0.329060253	0.49485527	0.410167738	0.086321683	Prog
-0.151073921	0.076919997	0.139705175	0.08080533	0.11750944	Prog
-0.148535259	0.329276882	0.256145756	0.176043651	0.142961933	Rgl
-0.159688936	0.051421371	0.206428894	0.152175546	-0.222630068	Prog
-0.143058366	-0.041272826	-0.062863106	-0.03018408	-0.229418492	Undefined
-0.305190861	0.584682391	0.707002238	0.531634226	0.351471996	Prog
-0.159515668	-0.048056631	-0.178001216	-0.125421381	-0.241610318	Undefined
0.322456608	-0.022590001	-0.058105719	-0.041085735	-0.221918421	IPSC
0.183296673	-0.270462167	-0.437632729	-0.373412397	-0.227806651	IPSC
0.332910039	-0.0703077	-0.067898989	0.194153596	-0.042625739	IPSC
0.200762804	0.110150392	-0.108781332	-0.401594857	-0.058825582	IPSC
-0.055539833	-0.035977277	0.026139202	-0.011348938	-0.249624757	Prog
0.085466924	-0.086370391	-0.079752113	-0.147953124	-0.241563979	IPSC
0.074917621	0.065936609	0.146711951	0.105924145	-0.249270053	Prog
-0.100415687	-0.261345637	-0.415402621	-0.392183166	-0.228306599	Undefined
-0.130767749	-0.127136755	-0.122975938	-0.199071245	-0.221963814	Undefined
0.258315427	0.240478995	0.402707373	0.329415894	0.046036701	Prog
0.010744044	0.107680796	-0.215210565	-0.140798116	-0.06606275	Rgl
0.008866618	-0.082424635	-0.129593404	-0.130995357	-0.248808163	IPSC
0.056578892	-0.32044362	-0.462725456	-0.420367617	-0.239667201	IPSC
-0.078398873	-0.099024836	-0.125801426	-0.112880845	-0.236520129	Undefined
0.046795092	-0.083611255	-0.135272343	-0.154584678	-0.245823082	IPSC
-0.160883355	-0.063768173	-0.12629237	-0.08975622	-0.225413371	Undefined
-0.041836964	-0.093238084	-0.107195205	-0.120439312	-0.040822494	Undefined
-0.325773839	-0.045261	-0.005922004	-0.034935412	-0.020486531	Undefined
-0.313025609	-0.314034603	-0.462524934	-0.403631811	-0.225422712	Undefined
-0.136060783	-0.028228084	-0.019501883	-0.038319243	-0.235236605	Undefined
-0.176739612	-0.287861619	-0.479023975	-0.421339871	-0.248645092	Undefined
0.07321415	-0.266280223	-0.393608707	-0.380870773	-0.221821638	IPSC
-0.136651449	-0.055648607	-0.102610983	-0.053656505	-0.191602858	Undefined
-0.324171171	0.14683785	0.289993753	0.233929267	-0.023800411	Prog
-0.116484998	-0.066306992	-0.123196637	-0.079241912	-0.216356232	Undefined
0.049277625	-0.034768011	-0.021867869	-0.034824037	-0.222827313	IPSC
0.069737026	0.085286282	0.226266496	0.106679488	-0.235444894	Prog
0.042571064	-0.054663615	-0.030716571	7.25E-04	0.160366844	DA
0.137321596	0.280372184	0.208937635	-0.077414351	0.147568068	Rgl
-0.129749248	-0.102170013	-0.137625852	-0.106567264	-0.26139106	Undefined
-0.104831712	0.190645597	0.35296433	0.57357875	-0.033042373	NProg
0.052582232	0.174639994	0.294490226	0.236544157	0.368581004	DA
-0.080486862	0.433972502	0.718295743	0.611923944	-0.020540486	Prog
-0.108093183	-0.263740077	-0.369695068	-0.339366581	-0.195814407	Undefined
-0.304179681	-0.122516214	-0.171627553	-0.179075484	-0.033514967	Undefined
-0.168910479	-0.292350496	-0.438444182	-0.398338792	-0.234246277	Undefined
-0.104629763	-0.051618662	-0.099308641	-0.075132338	-0.204283867	Undefined
-0.159406181	-0.101372564	-0.067104542	-0.133969983	-0.250224498	Undefined
-0.320478084	-0.069221706	-0.112807007	-0.380273045	-0.0328181	Undefined
0.06032591	0.189542073	0.293104054	-0.01719873	0.172999537	Prog
0.143013287	-0.298065283	-0.44600053	-0.412994483	-0.230812888	IPSC
0.097286635	-0.105830963	-0.081269596	-0.168915564	-0.02073346	IPSC
-0.290159369	-0.298398357	-0.361540799	-0.374293268	-0.204249033	Undefined
0.12307319	0.290025166	0.504356055	0.408937419	-0.037769499	Prog
0.031943133	-0.278818211	-0.425942685	-0.382036805	-0.225413407	IPSC
0.055844392	0.213303365	0.311739601	0.265989125	-0.015997257	Prog
-0.062171364	0.187347954	0.311039124	0.234620547	-0.033183964	Prog
-0.123747732	-0.281904141	-0.459004776	-0.359192004	-0.185559004	Undefined
0.094265403	-0.26705567	-0.380318243	-0.361897845	-0.012615726	IPSC
0.025881378	-0.259009661	-0.407697739	-0.354764915	-0.205141647	IPSC
0.128479117	-0.087582392	-0.081002353	-0.097825991	-0.235186596	IPSC
-0.07129139	0.133223194	0.213761019	-0.04588278	-0.017177094	Prog
-0.294730079	-0.279677863	-0.461480377	-0.354581357	-0.225383797	Undefined
0.103320191	-0.058501746	-0.124735436	-0.115763897	-0.252350686	IPSC
-0.298040149	-0.021587251	-0.077953082	-0.050356571	-0.202485278	Undefined
0.11764933	-0.024953605	-0.045312995	-0.054667667	0.006573205	IPSC
-0.127370737	-0.009001692	-0.001588338	-0.006984847	-0.212761884	Undefined
0.235409923	-0.32901694	-0.456136708	-0.396756465	-0.024024678	IPSC
-0.106683401	-0.095084425	-0.102496939	-0.115189792	-0.034547438	Undefined
-0.305436201	-0.096121148	-0.111548623	-0.125233661	-0.228302952	Undefined
-0.120911611	-0.300016523	-0.408756838	-0.374931898	-0.241479403	Undefined
-0.119186957	0.204966737	0.353218959	0.27624859	0.168444981	Prog
0.026956891	-0.284369963	-0.423237383	-0.379282339	-0.227859446	IPSC
-0.140648513	-0.002181887	0.01931498	-0.008611529	0.042385617	DA
0.120811841	-0.025130783	-0.124022874	-0.071548411	-0.230710767	IPSC
0.007208221	-0.298311826	-0.391039238	-0.36245486	-0.243264481	IPSC
0.104652848	-0.260660307	-0.437073824	-0.35531025	-0.239001392	IPSC
-0.329542869	0.135544829	0.243180229	0.180980115	-0.018889958	Prog
0.098866269	-0.075965382	-0.059780763	-0.044286016	-0.213081393	IPSC
0.117115459	-0.248636614	-0.482377718	-0.435231659	-0.215119706	IPSC
-0.089433647	-0.036778345	-0.08503507	-0.024486415	-0.213564723	Undefined
0.078019997	0.121599668	0.213861037	0.135402799	-0.199138845	Prog
-0.326310973	-0.034186106	0.036478349	0.01948919	-0.230315098	Prog
-0.266520949	-0.260172926	-0.342994164	-0.335589059	-0.25222661	Undefined
-0.143304936	0.157021275	0.216194901	0.141984994	-0.209021379	Prog
-0.070429832	-0.05188362	-0.057116997	-0.020673712	-0.217796931	Undefined
0.049230307	-0.304748234	-0.401056094	-0.3806495	-0.039925349	IPSC
-0.076661869	-0.07416257	-0.09777864	-0.064313706	0.182854221	DA
-0.08460652	0.145077484	0.246648729	0.196276229	0.260597779	DA
-0.08723745	0.410183012	0.662767281	0.298069343	-0.039519342	Prog
0.100354471	-0.228046133	-0.423397447	-0.358717597	-0.174245433	IPSC
0.145077261	-0.057041995	-0.075826071	-0.071862225	0.026950473	IPSC
-0.069528844	-0.096582009	-0.061192676	0.480355791	0.368097389	NProg
-0.08474543	-0.013946793	-0.042242593	-0.001594777	-0.202188568	Undefined
-0.081217994	-0.103403449	-0.118097281	-0.120679302	-0.00861189	Undefined
-0.1534963	0.18715795	0.253960321	0.17315309	-0.220041519	Prog
0.059623292	-0.023759889	0.027085908	-0.009230094	-0.218558265	IPSC
-0.074369857	0.178004448	-0.036436985	-0.017482429	0.03354588	Rgl
0.068145991	-0.065106789	-0.05338951	-0.094843615	-0.226864135	IPSC
-0.264344714	-0.277201535	-0.47147378	-0.389318147	-0.00435898	Undefined
-0.092791443	-0.242272385	-0.428153993	-0.422442947	-0.250618829	Undefined
-0.233954899	0.085353637	0.156363023	0.102823366	-0.212692562	Prog
-0.068706777	-0.243924444	-0.312596787	-0.335071232	-0.188740789	Undefined
-0.014284574	0.220209654	0.401770773	0.302669073	-0.19842634	Prog
0.08961648	0.563751324	0.608479931	0.546665808	-0.00200318	Prog
0.090290386	0.118669155	0.2405719	0.158293069	-0.261583636	Prog
-0.080422591	-0.250166989	-0.393226947	-0.337494908	-0.214460196	Undefined
-0.317514413	0.231320212	-0.100558128	-0.076856335	0.065963582	Rgl
-0.116050771	-0.054120678	-0.075591077	-0.09888078	-0.013000394	Undefined
0.138933558	0.142514617	-0.106065748	-0.370718203	0.217958093	DA
-0.302136135	-0.056892401	-0.065280956	-0.075609	-0.026764245	Undefined
0.377762745	-0.038156409	-0.053034536	-0.060729809	-0.200743354	IPSC
0.145097302	0.016543307	0.066035623	0.003472958	-0.199358801	IPSC
-0.040825929	-0.291958617	-0.383731974	-0.337607954	-0.211256357	Undefined
0.094517608	0.289718165	0.464120176	0.724251422	-0.003562354	NProg
-0.109155569	0.181361852	-0.061975781	0.252830472	-0.005126604	NProg
-0.109859117	-0.040878102	-0.069626594	0.211080413	-0.012976787	NProg
-0.061326308	-0.042765605	-0.022647941	-0.004757506	0.033049141	DA
-0.111329473	0.587504139	1.05126374	0.564620148	0.208752077	Prog
-0.090679853	-0.263920302	-0.381289446	-0.060299607	-0.019077399	Undefined
-0.289538685	0.124232808	0.241566124	-0.092442781	0.170960034	Prog
-0.073383215	-0.068411187	-0.06181026	-0.059170985	-0.198944581	Undefined
-0.283799612	0.157954296	0.304591155	0.265914814	-0.007969419	Prog
-0.038033325	-0.221549847	-0.389142019	-0.35033847	0.114868602	DA
-0.277073085	0.228827698	0.075872737	0.008721099	-0.206008343	Rgl
-0.269787763	-0.042988998	-0.02201083	-0.023754694	-0.181937929	Undefined
0.096482124	-0.085943526	-0.05157135	-0.02855923	0.021587974	IPSC
0.076348699	0.176935135	0.338572667	0.242216665	-0.22656058	Prog
0.096393507	-0.059288152	-0.082044658	-0.079759376	0.005353394	IPSC
0.307155861	0.203686344	0.342048987	0.279329729	0.011545937	Prog
0.117736234	0.071695474	0.073896688	0.072132957	-0.204807551	IPSC
-0.253081831	-0.257390423	-0.348345116	-0.385269183	-0.222641636	Undefined
0.281210311	-0.013338376	-0.027788743	0.040321077	-0.201278524	IPSC
-0.286447979	0.292514373	0.475858527	0.407484231	-0.182822603	Prog
-0.112822354	-0.301148565	-0.403525879	-0.381636082	-0.220736293	Undefined
-0.086765567	0.258781577	0.454162939	0.336630689	-0.176360901	Prog
0.099313466	-0.06786638	-0.094996788	-0.112226652	-0.195543694	IPSC
-0.090713212	0.013172232	0.079036723	0.0510661	-0.204809607	Prog
-0.103574514	-0.035617628	-0.013603825	-0.080941526	-0.202469914	Undefined
-0.007242068	-0.26560795	-0.393573232	-0.341447327	-0.19502536	Undefined
0.395493119	0.181448974	0.297986511	0.177862138	-0.234258063	IPSC
-0.316562523	-0.013505288	-4.97E-04	0.23155849	0.032082006	NProg
0.149326951	-0.22677023	-0.344948031	-0.314765537	-0.151061451	IPSC
-0.051197732	-0.038613672	0.036860986	-0.032631894	-0.18002589	Prog
-0.057919791	-0.265296994	-0.365441696	-0.389937948	-0.215033841	Undefined
0.015758315	-0.376523097	-0.446580789	-0.156605921	-0.102902446	IPSC
0.141361511	-0.034926638	-0.133048738	-0.02531136	0.007097292	IPSC
0.062612337	0.035272042	0.11216372	0.089190181	-0.228231584	Prog
-0.084623055	0.138961135	0.270336382	0.256713593	-0.209062074	Prog
-0.096773117	0.167872073	0.322147781	0.528397748	0.211400462	NProg
-0.171888122	-0.324938927	-0.485808985	-0.417204484	-0.273127736	Undefined
-0.053869448	-0.255225703	-0.413745543	-0.370155421	-0.173834288	Undefined
0.132013515	0.245819414	0.425899243	0.330955642	-0.230502752	Prog
0.069836454	0.059064979	0.08644006	0.075604045	-0.21489458	Prog
-0.27800846	0.172928781	0.22379494	0.269115884	0.039539249	NProg
-0.017342207	-0.258560463	-0.385206877	-0.352518219	-0.190790971	Undefined
0.102305501	-0.028592758	-0.05048446	-0.054338674	-0.187556119	IPSC
-0.230286354	-0.051902505	-0.007584819	-0.036258986	-0.196180575	Undefined
-0.010953666	0.019899551	0.037172572	0.029844056	0.085393324	DA
-0.094220684	-0.063101651	-0.088905873	-0.09779224	0.215686345	DA
-0.125534737	0.143834602	0.217012445	0.242858739	0.004325457	NProg
0.19078115	0.03632515	0.104563597	0.094928558	-0.195971158	IPSC
-0.275788279	-0.254166556	-0.400505574	-0.364373225	-0.20168203	Undefined
0.22011544	0.171591292	0.329552453	0.242046076	-0.186358755	Prog
0.12389834	-0.269246851	-0.376449127	-0.378693454	-0.215432326	IPSC
-0.27877718	-0.026429313	-0.034546272	0.058231227	0.224777922	DA
-0.12309272	-0.021631041	-0.061983263	-0.047311436	0.008052106	DA
-0.23160642	-0.25187331	-0.376060213	-0.324365011	-0.229722845	Undefined
-0.079883322	0.229819506	0.334305595	0.333817111	0.044311996	Prog
-0.044039881	-0.255076964	-0.346878071	-0.315607906	-0.180933036	Undefined
-0.228761613	0.182481268	0.304319597	0.2603601	0.042888335	Prog
0.117811522	-0.027081518	4.30E-04	-0.045512035	-0.203363962	IPSC
-0.216772008	0.013455101	0.055414419	-0.01689362	0.030736299	Prog
-0.262547762	-0.2590072	-0.361297221	-0.288809567	-0.202304837	Undefined
-0.266269614	0.192904796	0.238079848	0.165870296	-5.48E-04	Prog
0.229502607	-0.233724655	-0.339323491	-0.36925145	-0.220594119	IPSC
-0.035332667	-0.044068235	-0.033705613	-0.029828849	-0.205384012	Undefined
0.158850603	-0.034161539	0.014169658	-0.032674519	-0.219550816	IPSC
-0.05928143	0.242587358	0.428050535	0.647393132	0.024193048	NProg
-0.102934594	-0.023058721	-0.022344797	-0.070247591	-0.16763366	Undefined
-0.032666336	-0.242394423	-0.384249529	-0.299817925	-0.181827953	Undefined
-0.041259494	-0.226755306	-0.369680812	-0.361329655	-0.180473351	Undefined
0.152673908	0.011666783	0.002185262	0.015792678	-0.203432173	IPSC
-0.057035878	-0.00620634	-0.016493223	0.023484257	-0.164174241	NProg
-0.116098357	0.187546271	0.395100773	0.275009839	-0.223099613	Prog
-0.091031953	-0.265823362	-0.327110539	-0.039684313	0.211395965	DA
-0.243572073	-0.247521467	-0.391737839	-0.383842583	-0.178252791	Undefined
-0.082813162	-0.229489296	-0.332245204	-0.345592004	-0.160036767	Undefined
-0.310364306	-0.038278773	-0.044101341	-0.032936612	-0.220942686	Undefined
0.127864623	-0.261382121	-0.390155191	-0.359186313	-0.194879609	IPSC
0.379465217	-0.291085282	-0.368317539	-0.427450527	-0.20435142	IPSC
-0.310932728	0.050664566	0.082973653	0.08572635	-0.175882166	NProg
-0.079062434	-0.303948243	-0.385787696	-0.363832991	-0.222877357	Undefined
-0.253261967	-0.237102174	-0.331886757	-0.295640109	-0.143215712	Undefined
-0.394382471	-0.020593535	0.070821257	-0.185306608	-0.220618289	Prog
-0.368724798	0.146547319	0.087933938	-0.09490065	-0.282401447	Rgl
-0.356216046	0.294025057	0.248967787	-0.018782218	-0.263057289	Rgl
-0.439066422	0.080200608	0.086557719	-0.179089224	-0.245951564	Prog
-0.271959203	0.328081868	0.370976649	0.139315972	-0.168693029	Prog
-0.502884393	0.422257776	0.342912043	0.040490421	0.097949728	Rgl
-0.338031293	0.317718841	0.308591282	-0.03808513	-0.064573943	Rgl
-0.299547719	0.323270601	0.312993133	-0.025440458	-0.018370046	Rgl
-0.394187507	0.330431948	0.382115955	0.089743228	0.01653951	Prog
-0.346243741	0.308609645	0.482142633	-0.031483172	-0.074693809	Prog
-0.500827058	0.066003645	0.156968175	-0.144027781	-0.124869563	Prog
-0.327488965	0.30066081	0.436081727	0.193373112	-0.193816833	Prog
-0.364165143	0.457819755	0.442252275	0.190387592	-0.086688887	Rgl
-0.390775547	0.308290012	0.182400003	0.046798219	-0.022504525	Rgl
-0.341609952	0.145711523	0.232587875	0.024828685	-0.17691788	Prog
-0.437338045	0.1863584	0.184822707	0.005950709	-0.205036231	Rgl
-0.389877375	0.305489612	0.424901338	0.13236832	-0.112588833	Prog
-0.412810365	0.214391456	0.339247154	0.095606062	-0.139636114	Prog
-0.423989751	0.127412254	0.105510032	-0.020278153	-0.138101294	Rgl
-0.321477384	0.116623038	0.071989176	-0.088470003	-0.046854539	Rgl
-0.427253739	0.11790432	0.028879588	-0.087938404	-0.176236113	Rgl
-0.384561622	0.167305683	0.297118282	0.019333639	-0.221072984	Prog
-0.3589218	0.046463784	0.064978145	-0.07244987	-0.192861263	Prog
-0.19064914	-0.103647662	-0.055621994	-0.222439374	-0.308558604	Undefined
-0.334323005	0.116278837	0.050208567	-0.16716605	-0.274424962	Rgl
-0.309597571	0.091447862	0.12993131	0.012380329	-0.079524491	Prog
-0.395292109	0.147349097	0.351551986	0.118934517	-0.117901418	Prog
-0.279162486	0.127808066	0.106924284	-0.103794058	-0.142637071	Rgl
-0.429099302	0.019153334	0.132014933	-0.110940633	-0.277936065	Prog
-0.343456882	0.346826287	0.245516679	-0.060450421	-0.14155589	Rgl
-0.466175533	0.101625851	0.182666388	-0.070455495	-0.30066512	Prog
-0.303622352	0.093217213	0.107022138	0.052577938	-0.106537554	Prog
-0.362887085	0.085918442	0.061108957	-0.159954738	-0.214408757	Rgl
-0.512608945	0.23825916	0.209459044	0.023136085	-0.140934413	Rgl
-0.332733567	0.030138977	-0.104298726	-0.278967208	-0.237677379	Rgl
-0.351710915	0.085109455	0.157038825	-0.082888494	-0.124664642	Prog
-0.432181802	0.083981579	0.12266274	0.023522708	-0.049875213	Prog
-0.38721063	0.232237842	0.355099519	0.030330493	-0.188623091	Prog
-0.252007414	0.38967069	0.269379579	-0.074343281	-0.082811769	Rgl
-0.373771614	0.155346791	0.344157494	0.156692083	-0.24465789	Prog
-0.36062094	0.280836309	0.360862349	0.167340075	-0.18877993	Prog
-0.45450118	0.230987536	0.220597477	-0.077849992	-0.089970883	Rgl
-0.406083973	0.035627208	-0.05649325	-0.178984701	-0.297899192	Rgl
-0.455778382	0.034083096	0.086536231	-0.065078754	-0.242521033	Prog
-0.350037289	0.13647092	-0.031212352	-0.255543819	-0.213719379	Rgl
-0.31681494	0.142899067	0.222121443	0.023015175	-0.043697245	Prog
-0.465507222	0.163632205	0.351608279	0.068006343	-0.141556039	Prog
-0.428124914	0.209857662	0.300590228	-0.031648138	-0.117433307	Prog
-0.245017614	0.44895237	0.653609219	0.278878061	-0.131762442	Prog
-0.277166907	0.164261274	0.206635601	9.27E-05	-0.037905181	Prog
-0.375554271	0.508416723	0.560180546	0.203509017	-0.054604749	Prog
-0.337871981	0.412306637	0.460230453	0.176305338	-0.154745597	Prog
-0.351237917	0.234123307	0.271717055	0.021269902	-0.097911487	Prog
-0.4500306	0.196981574	0.409667662	0.057224524	-0.30407014	Prog
-0.211068468	0.09962776	-0.081617981	-0.184234524	-0.245394489	Rgl
-0.25818942	0.519011604	0.454434254	0.230198568	-0.134321332	Rgl
-0.246887094	0.019090676	0.069175442	0.027833332	-0.166861633	Prog
-0.303138986	0.282807346	0.338743979	0.058507054	0.009289204	Prog
-0.301616293	0.0790372	0.054604419	-0.212906045	-0.162698023	Rgl
-0.425072994	0.140135901	0.258828526	-0.017451869	-0.220228417	Prog
-0.382992176	0.15820309	0.185973081	-0.096957483	-0.279043185	Prog
-0.330571495	0.175333359	0.229652639	0.067263355	-0.325223942	Prog
-0.543145207	0.092938965	0.124436317	-0.053593837	0.05964841	Prog
-0.309203878	0.284348895	0.268065398	0.1667198	0.112243523	Rgl
-0.308009836	0.198027848	0.239202278	-0.053153867	-0.138806778	Prog
-0.454809409	0.297835471	0.205226963	-0.074897353	-0.094828653	Rgl
-0.316772423	0.214775407	0.194559462	-0.031083541	-0.081008361	Rgl
-0.40953606	0.253607197	0.293279968	-0.055705009	0.012548734	Prog
-0.557093808	0.29763801	0.280453762	-0.015427138	-0.196805605	Rgl
-0.365979124	0.11365004	0.061136023	0.085884234	-0.026948685	Rgl
-0.442596681	0.108040581	0.111210418	-0.150626103	-0.038360281	Prog
-0.500698647	0.429407619	0.602833295	0.151322331	-0.104749153	Prog
-0.335159077	0.514314257	0.475560282	0.193287816	0.079178618	Rgl
-0.380248091	0.382695797	0.37645847	0.015106039	0.10001017	Rgl
-0.194736431	0.309525453	0.252686447	-0.036869373	-0.120253186	Rgl
-0.318783171	0.174410883	0.160046101	0.089905013	-0.110237468	Rgl
-0.207511597	0.06514579	-6.46E-04	-0.035654261	-0.221200065	Rgl
-0.163707561	0.006102205	0.026929245	-0.187224557	-0.175003758	Prog
-0.395988552	0.263010585	0.195203598	0.015773483	-0.131312783	Rgl
-0.231476436	0.2052166	0.173828488	-0.107737023	-0.094426809	Rgl
-0.304319833	0.106987453	0.127787349	0.016713146	-0.363896276	Prog
-0.31582516	0.286974982	0.314608134	-0.112089885	-0.088865359	Prog
-0.401313506	0.520429925	0.698999011	0.199036755	-0.006778795	Prog
-0.397429357	0.282666911	0.294553306	0.290872604	-0.155320886	Prog
-0.392702923	0.104189211	0.198456532	0.018645498	-0.214376584	Prog
-0.436438764	0.098460125	0.126652143	-0.059905111	-0.362539518	Prog
-0.28261235	0.31134595	0.241196129	0.024701852	-0.08135499	Rgl
-0.28166418	0.282974251	0.184813399	-0.077052171	-0.123629197	Rgl
-0.364976534	0.209575631	0.158815895	-0.057044959	-0.066258627	Rgl
-0.374837592	0.316239562	0.298574943	0.078231792	-0.209901449	Rgl
-0.435435322	-0.004659141	-0.0137884	-0.195539064	-0.215580705	Undefined
-0.311933209	0.281912751	0.140516885	-0.027590284	-0.01531771	Rgl
-0.356829776	0.258291477	0.335899751	0.036473938	-0.19142778	Prog
-0.375560267	0.166649052	0.181707424	-0.061849319	-0.124088335	Prog
-0.415384048	0.282360739	0.252908769	0.07388739	-0.246330554	Rgl
-0.429166644	0.113785299	0.105701878	-0.104149008	-0.146153398	Rgl
-0.323720391	0.473452249	0.55241136	0.056237638	-0.050400546	Prog
-0.383253779	0.348186257	0.490797948	0.181279559	-0.178366397	Prog
-0.41624309	0.260941827	0.198919562	0.014136577	-0.086478067	Rgl
-0.371379243	0.20295569	0.209890994	-0.00756501	-0.100692946	Prog
-0.399766147	0.293369512	0.289785795	0.116650035	-0.053857199	Rgl
-0.345698503	0.282786381	0.266072867	0.170774632	-0.199918057	Rgl
-0.357750663	0.253215411	0.48588232	-0.013457907	0.012383032	Prog
-0.263418599	0.238666272	0.2443575	0.11980306	-0.102956195	Prog
-0.370881119	0.295004302	0.117373593	-0.135454327	-0.038566861	Rgl
-0.269443188	0.283168601	0.243747221	0.066921463	-0.108544052	Rgl
-0.459374217	0.324650405	0.313074167	0.134116557	-0.103902629	Rgl
-0.400229829	0.129363969	0.084823403	-0.224178316	-0.093490916	Rgl
-0.411398137	0.281767708	0.241102818	0.050144244	0.020607935	Rgl
-0.431567871	0.524007438	0.40307812	0.102359388	-0.067404727	Rgl
-0.427167179	0.247435376	0.372261587	0.039812788	-0.081624706	Prog
-0.483432945	0.0573579	0.10303265	-0.034216142	-0.357003186	Prog
-0.276233913	0.117260269	0.042254314	-0.030715811	-0.155256397	Rgl
-0.471511593	0.251924068	0.291262697	-0.003930553	-0.161775517	Prog
-0.318218507	0.155256283	0.141060851	-0.071432753	-0.12158706	Rgl
-0.237537666	0.249132121	0.107401141	-0.005276435	-0.130913514	Rgl
-0.234635778	0.323975995	0.351084797	0.218340139	-0.095206935	Prog
-0.504677862	0.321948016	0.270017644	0.092722575	-0.123688867	Rgl
-0.336302507	0.437625428	0.639344536	0.141905584	0.090667912	Prog
-0.330777695	0.307542294	0.501119738	0.156044628	-0.143585581	Prog
-0.302257328	0.188637812	0.531521659	0.072980133	-0.143313629	Prog
-0.322416388	0.371966511	0.432707382	0.122638032	-0.089107358	Prog
-0.394405691	0.259963197	0.482487864	0.117312115	-0.123026599	Prog
-0.386890911	0.214447939	0.341575111	0.074286007	-0.171536789	Prog
-0.414083259	0.218231507	0.212694314	-0.103902881	-0.030477297	Rgl
-0.251442473	0.020511216	0.094740407	-0.016015194	-0.252547432	Prog
-0.378558281	0.293738006	0.303930386	-0.033783897	-0.096802976	Prog
-0.233766011	0.202332542	0.435032264	0.081313704	-0.254182228	Prog
-0.385031347	0.444826537	0.465261381	0.224295408	0.003489765	Prog
-0.307465456	0.163688907	0.224094934	-0.060848838	-0.165614492	Prog
-0.450531283	0.260688452	0.434162646	0.169397607	-0.041260399	Prog
-0.325544469	0.140729312	0.022643419	-0.088524799	-0.195007588	Rgl
-0.338157049	0.052443445	-0.017757208	-0.175364591	-0.075438592	Rgl
-0.37789074	0.60115795	0.519634114	0.102141022	-0.006286655	Rgl
-0.510471299	0.266513102	0.131499104	0.029072789	-0.256303484	Rgl
-0.518248888	0.519967345	0.363061757	0.01749477	-0.011332837	Rgl
-0.250256687	0.488576395	0.59356557	0.221996353	0.071274878	Prog
-0.417007884	0.294913284	0.269193538	0.004680436	-0.091828285	Rgl
-0.253736395	0.403176903	0.342020137	0.206074364	-0.199845795	Rgl
-0.325858449	0.356669123	0.155782491	-0.048558933	-0.143352606	Rgl
-0.297041521	0.299307268	0.343594072	0.098117702	-0.158783931	Prog
-0.398815146	0.190432632	0.259717871	0.046550425	0.017809571	Prog
-0.531614868	0.239873737	0.394402736	-0.021180576	-0.255044896	Prog
-0.496275075	0.192612874	0.087286906	-0.004756851	-0.264361944	Rgl
-0.375592288	0.41732411	0.325054538	0.05911653	-0.046928197	Rgl
-0.214318693	0.323448056	0.448893188	0.082432498	-0.088535294	Prog
-0.365980727	0.058072148	0.05700455	0.131960582	-0.068284244	NProg
-0.34720343	0.275355245	0.447871973	0.129858773	-0.063938486	Prog
-0.183127634	0.468841806	0.373651017	0.024670706	-0.017054599	Rgl
-0.334784168	0.435173533	0.474867777	0.408323009	0.083366549	Prog
-0.436350809	0.303839505	0.328087609	0.116162531	-0.183415938	Prog
-0.312222083	0.341590978	0.189055621	0.015070242	-0.141305055	Rgl
-0.329284956	-0.033524817	0.033875067	-0.227509076	-0.173043184	Prog
-0.267721334	0.156143244	0.223779427	0.007512637	-0.184882247	Prog
-0.334898871	0.458161867	0.493235144	0.180340821	-0.0869735	Prog
-0.41121652	0.184625214	0.213304197	-0.076343229	-0.035956982	Prog
-0.482471644	0.266199772	0.089483902	-0.219928858	0.014311133	Rgl
-0.365671987	0.071307801	0.20257844	-0.074375126	-0.376949025	Prog
-0.430136544	0.191662666	0.365960995	-0.012060154	-0.231082296	Prog
-0.379131286	0.289233882	0.200993277	0.1775175	3.11E-04	Rgl
-0.401263911	0.163434812	0.235115509	-0.006384352	-0.286187833	Prog
-0.29740616	0.283740116	0.559726956	0.115281488	-0.083311063	Prog
-0.360867599	0.140611205	0.138909384	-0.112141891	-0.159477769	Rgl
-0.267625426	0.107703611	0.066426292	-0.095423287	-0.293016322	Rgl
-0.15342625	0.239143179	0.275596621	0.051546864	-0.096951217	Prog
-0.156752761	0.355093273	0.199961704	0.017538535	-0.162181504	Rgl
-0.279226605	0.347908054	0.579777709	0.176296035	0.092017623	Prog
-0.358747042	0.243885652	0.33057275	0.161908566	-0.086474171	Prog
-0.457108868	0.398297218	0.5720216	0.223601183	-0.127474061	Prog
-0.273309977	0.075990601	0.128103816	-0.205484132	-0.110118926	Prog
-0.315872209	0.115921258	0.085015658	-0.069464585	-0.142531047	Rgl
-0.416436315	0.342847852	0.34553872	0.002607701	-0.073855469	Prog
-0.320181478	0.573049949	0.521422533	0.115078982	-0.092145829	Rgl
-0.456946215	0.051360921	0.108511889	-0.127353225	-0.320605194	Prog
-0.384179839	0.502274856	0.644425752	0.266935173	-0.103032947	Prog
-0.283475406	-0.034431026	0.066963978	-0.138122601	-0.217157324	Prog
-0.440233086	0.29969172	0.366391487	0.08810387	-0.294605391	Prog
-0.243830611	0.172217233	0.266701843	0.002296772	-0.104082623	Prog
-0.232666225	0.037478825	-0.051102926	-0.173906431	-0.293591154	Rgl
-0.379143279	0.089610753	0.207297966	0.059049501	-0.187485415	Prog
-0.455939738	0.229115966	0.128945372	-0.068363044	-0.234497557	Rgl
-0.321558257	0.031105799	0.097506946	0.023607311	-0.156159503	Prog
-0.315034383	0.187333383	0.410389402	0.03439359	-0.145178469	Prog
-0.35057264	0.163206923	0.205541628	0.022012073	-0.163120602	Prog
-0.336948868	0.313440626	0.270192679	0.035113381	-0.026970841	Rgl
-0.299886954	0.223718555	0.332900197	-0.022868328	-0.173124601	Prog
-0.349452421	0.25372971	0.312600839	0.065986568	-0.218445023	Prog
-0.362030237	0.260999266	0.384321397	0.057888872	-0.22841459	Prog
-0.289642852	0.139038968	0.193847764	-0.141337594	0.020033542	Prog
-0.275533315	0.37003566	0.44730433	0.053572606	-0.064053491	Prog
-0.346430825	0.355622764	0.357760419	0.124787273	-0.208148619	Prog
-0.322847216	0.082036781	-0.05236532	-0.201906663	-0.33418941	Rgl
-0.549672719	0.200387305	0.141942634	0.055235277	-0.136161444	Rgl
-0.271379283	0.173036027	0.312683294	-0.020010994	-0.174246217	Prog
-0.285756883	0.227729186	0.20058452	-0.014322426	-0.037385869	Rgl
-0.286805585	0.446549654	0.488904258	0.209736888	-0.04206107	Prog
-0.338739815	-0.026481149	-0.049475552	-0.098928233	-0.29758467	Undefined
-0.289730554	0.275336877	0.128291203	0.02639951	-0.374297504	Rgl
-0.397433459	0.170004841	0.14288035	0.114075077	-0.143026977	Rgl
-0.341398711	0.202454812	0.080389602	-0.233978261	-0.012363593	Rgl
-0.261654222	0.325091897	0.37504271	0.122365191	-0.082130872	Prog
-0.23552674	0.540701383	0.555454076	0.145931835	-0.058413712	Prog
-0.196582423	0.332566515	0.261023709	0.013011487	-0.142741174	Rgl
-0.430063112	0.37326461	0.317313639	-0.085397765	-0.183711535	Rgl
-0.161286787	0.156460864	0.260385532	0.045947265	-0.207413458	Prog
-0.288360662	-0.053171259	-0.021087692	-0.2766983	0.061431457	DA
-0.338235496	-0.03874275	-0.058143082	-0.232971827	-0.163867238	Undefined
-0.428815392	0.34993303	0.191757297	-0.06628501	-0.261518565	Rgl
-0.31800207	0.070090514	0.108922667	-0.07808553	-0.225216827	Prog
-0.441724437	0.353843484	0.294793379	0.001547315	-0.164413374	Rgl
-0.317101061	0.220968798	0.146887789	-0.055698234	-0.0549991	Rgl
-0.252739996	0.163620066	0.057895703	-0.137306826	-0.293598011	Rgl
-0.547647079	0.229709301	0.370578784	0.05713755	-0.147750469	Prog
-0.425157812	0.119917244	0.278585508	0.074979933	-0.071045829	Prog
-0.273981318	0.256876227	0.258395599	0.189528769	-0.178636612	Prog
-0.428078115	0.362375936	0.637600978	0.312694166	-0.033702893	Prog
-0.414833189	0.389574895	0.568485738	0.380214872	0.133296091	Prog
-0.328267545	0.095865322	0.242932168	0.238589611	-0.073466059	Prog
-0.348215969	0.184077132	0.364587002	0.178222135	-0.018996332	Prog
-0.455995015	0.496803076	0.09325967	0.004954181	-0.073181927	Rgl
-0.335007225	0.24049205	0.380583931	0.167241264	-0.04673095	Prog
-0.374181818	0.086864765	0.18224297	0.09724276	-0.205686983	Prog
-0.450790189	0.352733047	0.276354615	0.288252661	0.018596171	Rgl
-0.433091647	0.131801485	0.305496244	0.001867017	-0.090483386	Prog
-0.383832394	0.070221326	0.102102616	0.059966652	-0.044541841	Prog
-0.385525814	0.049886858	0.242302067	-0.111779104	-0.155663033	Prog
-0.367679051	0.276531433	0.286733769	-0.03430616	-0.138097535	Prog
-0.493828735	0.120772732	-0.063064192	-0.133097411	-0.372280713	Rgl
-0.23840868	0.111821117	0.188132622	0.069436097	-0.171979719	Prog
-0.349659436	0.295208838	0.290255388	-0.035553853	-0.145477821	Rgl
-0.277565289	0.227846155	0.134035456	-0.074482471	-0.092745343	Rgl
-0.456870965	0.339077604	0.272325976	0.16558272	0.063813558	Rgl
-0.252521067	0.206877017	0.235874692	-0.058172327	-0.044162532	Prog
-0.249740957	0.604163961	0.541641021	0.387731272	0.181764173	Rgl
-0.273996062	0.102159895	0.234624963	-9.04E-04	-0.140133998	Prog
-0.41446222	0.222147119	0.052008761	-0.011471357	-0.1652875	Rgl
-0.286564101	0.174482018	0.13049039	-0.11285429	-0.120638766	Rgl
-0.426297235	0.2667191	0.393190577	0.085129274	-0.065720375	Prog
-0.349613359	0.390737056	0.577057736	0.324009535	-0.048172275	Prog
-0.392152102	0.303211733	0.22035529	0.121254503	-0.003408495	Rgl
-0.487592747	0.162440516	0.308035234	-0.047597117	-0.305607962	Prog
-0.235371669	0.168619043	0.346056705	0.032872646	-0.051468434	Prog
-0.204816104	0.073170704	0.12461397	-0.113625233	-0.255968016	Prog
-0.440364123	0.126990256	0.220077643	0.032032845	0.080112661	Prog
-0.326439189	0.231978922	0.262946634	0.223000204	-0.163663736	Prog
-0.238278627	-0.005363236	0.037654913	-0.115549471	-0.106890676	Prog
-0.604906398	0.433810094	0.407337792	0.05351326	0.173130127	Rgl
-0.335531741	0.17533458	0.203384618	0.056007467	-0.306401691	Prog
-0.395134678	0.181950876	0.039935809	-0.07021353	-0.294998221	Rgl
-0.276080006	0.2046864	0.296457728	-0.046248208	-0.084383655	Prog
-0.262202609	-0.003138528	0.112635482	-0.155821495	-0.133197585	Prog
-0.405122927	0.274765648	0.221619872	0.030118765	-0.053164314	Rgl
-0.260589373	0.381680056	0.423151143	0.034929448	0.200471733	Prog
-0.34921549	0.167533171	0.187745391	-0.051751786	-0.164966652	Prog
-0.348085372	-0.03200057	0.007560483	-0.045338656	-0.275115225	Prog
-0.468639853	-0.058139288	-0.108760416	-0.06434071	-0.378465709	Undefined
-0.407724099	0.348406489	0.214303715	-0.025262269	-0.124846061	Rgl
-0.254471696	-0.156044528	-0.156028523	-0.199924809	-0.318289731	Undefined
-0.428495758	0.345611548	0.261664582	-0.055595505	-0.03729031	Rgl
-0.442393534	0.252747054	0.325416681	0.031289756	-0.009633771	Prog
-0.299368544	0.217280074	0.455321097	0.160014022	0.009186615	Prog
-0.115616513	0.19718831	0.209208382	0.015763454	-0.19719956	Prog
-0.198565324	0.325575928	0.329233116	-0.101049472	0.004582273	Prog
-0.409191276	0.279147268	0.436461578	0.130319208	0.022271058	Prog
-0.486589157	0.410339636	0.441059663	0.194173502	-0.07201455	Prog
-0.290693039	-0.164638563	-0.204290301	-0.276363474	-0.183055772	Undefined
-0.399196654	0.168562891	0.120055814	-0.118152023	-0.114562743	Rgl
-0.389014677	0.412234868	0.216746263	-0.106458593	-0.01285584	Rgl
-0.147902672	0.300318694	0.392715097	0.095175212	0.064833116	Prog
-0.298180706	0.299916984	0.171165637	-0.065837484	-0.156131598	Rgl
-0.420301478	0.3162788	0.301179712	0.013269956	-0.198019757	Rgl
-0.375006618	0.269888663	0.532590971	0.09517646	-0.257599362	Prog
-0.404962562	0.045797775	0.055548325	0.031430917	-0.169088879	Prog
-0.518036349	0.048890099	0.060307003	-0.182859841	-0.172212563	Prog
-0.378575783	0.100950619	0.046903676	-0.293652041	-0.058274686	Rgl
-0.431275866	0.199849309	0.329828528	0.083219277	-0.049722401	Prog
[truncated: 2,097 more rows]
