# Supplementary material for: Single-cell transcriptomics of human iPSC differentiation dynamics reveal a core molecular network of Parkinson’s disease
Source: Commun Biol. 2022 Jan 13;5:49. doi: 10.1038/s42003-021-02973-7 (PMC8758783; doi:10.1038/s42003-021-02973-7)
Supplement: Supplementary file 12 — Supplementary Data 9 [file 42003_2021_2973_MOESM12_ESM.txt]

TimePoint	Group	value
IPSCs	Undefined	0
D06	Undefined	0.227571116
D10	Undefined	0.325581395
D15	Undefined	0.029776675
D21	Undefined	0.06377551
D26	Undefined	0.072874494
D35	Undefined	0.133949192
D50	Undefined	0.207373272
IPSCs	IPSC	1
D06	IPSC	0.240700219
D10	IPSC	0.182724252
D15	IPSC	0
D21	IPSC	0.007653061
D26	IPSC	0
D35	IPSC	0
D50	IPSC	0.00921659
IPSCs	Rgl	0
D06	Rgl	0.050328228
D10	Rgl	0.071428571
D15	Rgl	0.392059553
D21	Rgl	0.096938776
D26	Rgl	0.070850202
D35	Rgl	0.131639723
D50	Rgl	0.073732719
IPSCs	Prog	0
D06	Prog	0.332603939
D10	Prog	0.27076412
D15	Prog	0.563275434
D21	Prog	0.229591837
D26	Prog	0.269230769
D35	Prog	0.080831409
D50	Prog	0.093701997
IPSCs	NProg	0
D06	NProg	0.148796499
D10	NProg	0.089700997
D15	NProg	0.012406948
D21	NProg	0.405612245
D26	NProg	0.317813765
D35	NProg	0.055427252
D50	NProg	0.08141321
IPSCs	DA	0
D06	DA	0
D10	DA	0.059800664
D15	DA	0.00248139
D21	DA	0.196428571
D26	DA	0.269230769
D35	DA	0.598152425
D50	DA	0.534562212
