# Supplementary material for: Single-cell transcriptomics of human iPSC differentiation dynamics reveal a core molecular network of Parkinson’s disease
Source: Commun Biol. 2022 Jan 13;5:49. doi: 10.1038/s42003-021-02973-7 (PMC8758783; doi:10.1038/s42003-021-02973-7)
Supplement: Supplementary file 13 — Supplementary Data 10 [file 42003_2021_2973_MOESM13_ESM.xlsx]

## Sheet: data figure 7
Gene.names...1	log_fc	fc	Gene.names...4	n1	n2	statistic	df	p	neg_log_p	time_point
AARS	-0.209685	0.864726	AARS	3	3	4.91547	3.96707	0.00813	2.08991	40 days
AASDHPPT	0.130006	1.0943	AASDHPPT	3	3	-2.21117	2.30187	0.141	0.850781	40 days
AASS	-0.407143	0.754115	AASS	3	3	0.838227	2.01749	0.489	0.310691	40 days
ABAT	0.433195	1.35022	ABAT	3	3	-30.4763	2.8614	0.00011	3.95861	40 days
ABCA8	-2.32061	0.200183	ABCA8	3	3	8.23809	2.08691	0.0127	1.8962	40 days
ABCE1	0.226661	1.17012	ABCE1	3	3	-8.93706	3.8817	0.000994	3.00261	40 days
ABCF1	-0.30298	0.810576	ABCF1	3	3	4.26559	2.27652	0.0402	1.39577	40 days
ABHD10	0.124525	1.09015	ABHD10	3	3	-1.82554	3.97944	0.142	0.847712	40 days
ABRACL	0.249147	1.1885	ABRACL	3	3	-6.53757	3.83332	0.00328	2.48413	40 days
ACAA1	-0.34549	0.78704	ACAA1	3	3	1.59064	2.48651	0.228	0.642065	40 days
ACAA2	0.527904	1.44183	ACAA2	3	3	-9.51212	2.00161	0.0108	1.96658	40 days
ACACA	0.395578	1.31547	ACACA	3	3	-25.6506	2.65932	0.000292	3.53462	40 days
ACADM	0.0417269	1.02935	ACADM	3	3	-0.408889	2.54766	0.715	0.145694	40 days
ACADVL	-0.623763	0.648976	ACADVL	3	3	33.2732	2.35518	0.000334	3.47625	40 days
ACAT1	0.298124	1.22954	ACAT1	3	3	-1.94866	3.81061	0.127	0.896196	40 days
ACAT2	0.0300375	1.02104	ACAT2	3	3	-0.661143	2.47199	0.565	0.247952	40 days
ACBD3	0.217558	1.16276	ACBD3	3	3	-5.05982	2.20858	0.03	1.52288	40 days
ACIN1	-0.000607491	0.999579	ACIN1	3	3	0.0415893	2.13143	0.97	0.0132283	40 days
ACLY	0.0954278	1.06838	ACLY	3	3	-2.06593	3.6672	0.114	0.943095	40 days
ACO1	0.125523	1.0909	ACO1	3	3	-2.92972	2.58349	0.0732	1.13549	40 days
ACO2	-0.0347203	0.976221	ACO2	3	3	2.51655	2.0533	0.125	0.90309	40 days
ACOT13	-0.156041	0.897484	ACOT13	3	3	1.22138	3.96884	0.289	0.539102	40 days
ACOT7	0.08128	1.05796	ACOT7	3	3	-3.18122	2.12833	0.0795	1.09963	40 days
ACOX1	-0.623667	0.649019	ACOX1	3	3	2.94503	2.00554	0.0982	1.00789	40 days
ACP1	0.132314	1.09605	ACP1	3	3	-2.62633	3.96008	0.059	1.22915	40 days
ACP2	0.00230488	1.0016	ACP2	3	3	-0.0315945	2.2343	0.977	0.0101054	40 days
ACSL3	0.0480414	1.03386	ACSL3	3	3	-1.25341	2.08772	0.332	0.478862	40 days
ACTC1;ACTA2;ACTG2	0.763982	1.69817	ACTC1;ACTA2;ACTG2	3	3	-6.72358	2.06218	0.0198	1.70333	40 days
ACTG1	0.172105	1.1267	ACTG1	3	3	-16.0696	2.36875	0.00179	2.74715	40 days
ACTL6A	-0.0996522	0.933258	ACTL6A	3	3	2.40876	2.88159	0.0987	1.00568	40 days
ACTL6B	-0.220904	0.858028	ACTL6B	3	3	6.59332	3.14921	0.0061	2.21467	40 days
ACTN1	-0.28188	0.822519	ACTN1	3	3	3.62521	3.31385	0.0306	1.51428	40 days
ACTN4	0.177059	1.13058	ACTN4	6	6	-0.217995	9.86487	0.832	0.0798767	40 days
ACTR10	0.0881368	1.063	ACTR10	3	3	-0.90089	2.34565	0.45	0.346787	40 days
ACTR1A	-0.0355553	0.975656	ACTR1A	3	3	2.65041	2.4511	0.0952	1.02136	40 days
ACTR1B	-0.27114	0.828665	ACTR1B	3	3	4.33217	2	0.0494	1.30627	40 days
ACTR2	0.0617171	1.04371	ACTR2	3	3	-10.3435	2.03785	0.00865	2.06298	40 days
ACTR3	0.0605796	1.04288	ACTR3	3	3	-1.22032	2.08886	0.342	0.465974	40 days
ACYP1	0.092758	1.06641	ACYP1	3	3	-0.700781	3.53368	0.527	0.278189	40 days
ADAR	0.0694196	1.04929	ADAR	3	3	-2.21976	3.84645	0.0933	1.03012	40 days
ADD1	-0.195219	0.87344	ADD1	3	3	4.43799	2.0328	0.0458	1.33913	40 days
ADD2	-0.117961	0.921489	ADD2	3	3	0.671978	3.24686	0.546	0.262807	40 days
ADD3	-0.623121	0.649265	ADD3	3	3	24.2554	3.84978	2.36e-05	4.62709	40 days
ADGRL3;LPHN3	0.0615911	1.04362	ADGRL3;LPHN3	3	3	-0.809046	3.97297	0.464	0.333482	40 days
ADH5	-0.186186	0.878926	ADH5	3	3	7.29006	2.81564	0.00658	2.18177	40 days
ADK	0.194039	1.14396	ADK	3	3	-5.2442	2.08423	0.0316	1.50031	40 days
ADNP	0.0750117	1.05337	ADNP	3	3	-0.832369	3.98384	0.452	0.344862	40 days
ADPRHL2	-0.38054	0.76815	ADPRHL2	3	3	1.87754	2.40447	0.179	0.747147	40 days
ADRM1	0.0537339	1.03795	ADRM1	3	3	-5.82144	3.61196	0.00591	2.22841	40 days
ADSL	-0.0557238	0.962112	ADSL	3	3	0.666188	3.71099	0.544	0.264401	40 days
ADSS	-0.378182	0.769406	ADSS	3	3	8.88585	2.07379	0.0111	1.95468	40 days
AFG3L2	-0.0470295	0.967927	AFG3L2	3	3	0.848982	2.31198	0.475	0.323306	40 days
AGFG1	-0.0896073	0.939779	AGFG1	3	3	2.73056	3.05537	0.0705	1.15181	40 days
AGK	0.0378356	1.02657	AGK	3	3	-1.1602	2.19961	0.356	0.44855	40 days
AGO1	-0.343372	0.788197	AGO1	3	3	6.6415	3.99871	0.00267	2.57349	40 days
AGO2	-0.1526	0.899627	AGO2	3	3	0.832861	2.16469	0.487	0.312471	40 days
AGPAT1	-0.0245517	0.983126	AGPAT1	3	3	0.343197	2.44243	0.759	0.119758	40 days
AGPS	-0.278584	0.8244	AGPS	3	3	2.39085	2.02748	0.138	0.860121	40 days
AHCY	0.184655	1.13654	AHCY	3	3	-11.7584	2.50413	0.00296	2.52871	40 days
AHCYL1	-0.322273	0.799809	AHCYL1	3	3	2.87809	2.33041	0.0858	1.06651	40 days
AHCYL2	-0.117739	0.921631	AHCYL2	3	3	3.69604	2.19733	0.0571	1.24336	40 days
AHSA1	-0.187029	0.878413	AHSA1	3	3	14.917	3.99877	0.000118	3.92812	40 days
AIFM1	0.127097	1.09209	AIFM1	3	3	-1.86902	2.22886	0.189	0.723538	40 days
AIMP1	-0.118053	0.92143	AIMP1	3	3	28.4712	2.24058	0.000649	3.18776	40 days
AIMP2	-0.0763232	0.948472	AIMP2	3	3	2.67393	2.02014	0.115	0.939302	40 days
AK1	0.0928223	1.06645	AK1	3	3	-15.7774	3.59943	0.000188	3.72584	40 days
AK2	0.217551	1.16276	AK2	3	3	-2.89011	2.05069	0.0989	1.0048	40 days
AK3	0.572069	1.48665	AK3	3	3	-22.2264	3.2477	0.000116	3.93554	40 days
AK4	-0.102979	0.931108	AK4	3	3	1.1899	3.99965	0.3	0.522879	40 days
AKAP12	-0.036937	0.974722	AKAP12	3	3	0.356742	2.07571	0.754	0.122629	40 days
AKAP9	-0.468789	0.722571	AKAP9	3	3	5.55893	2.05215	0.0291	1.53611	40 days
AKR1A1	0.124007	1.08976	AKR1A1	3	3	-5.57491	3.85288	0.00567	2.24642	40 days
AKR1B1	0.103254	1.07419	AKR1B1	3	3	-6.30642	3.92747	0.00344	2.46344	40 days
AKR1C1;AKR1C3	0.119484	1.08635	AKR1C1;AKR1C3	3	3	-29.4448	2	0.00115	2.9393	40 days
AKR7A2;AKR7L	-0.691163	0.619354	AKR7A2;AKR7L	3	3	8.28271	2.01319	0.014	1.85387	40 days
ALCAM	-1.13382	0.455709	ALCAM	3	3	4.5905	3.62145	0.0127	1.8962	40 days
ALDH16A1	-0.325036	0.798278	ALDH16A1	3	3	3.56447	2.36223	0.0549	1.26043	40 days
ALDH18A1	-0.0164605	0.988655	ALDH18A1	3	3	0.340756	2.78761	0.757	0.120904	40 days
ALDH1B1	0.547024	1.46107	ALDH1B1	3	3	-2.59418	2.24811	0.108	0.966576	40 days
ALDH2	-0.139211	0.908016	ALDH2	3	3	13.6006	2.681	0.0015	2.82391	40 days
ALDH3A2	0.165738	1.12174	ALDH3A2	3	3	-2.13315	2.16078	0.157	0.8041	40 days
ALDH4A1	-0.129394	0.914216	ALDH4A1	3	3	2.54564	2.79749	0.0903	1.04431	40 days
ALDH6A1	0.200507	1.1491	ALDH6A1	3	3	-2.74073	2.07858	0.107	0.970616	40 days
ALDH7A1	0.0455166	1.03205	ALDH7A1	3	3	-1.03553	3.34172	0.369	0.432974	40 days
ALDH9A1	0.488892	1.40337	ALDH9A1	3	3	-16.3529	3.51415	0.000193	3.71444	40 days
ALDOA	0.115699	1.0835	ALDOA	3	3	-5.27206	2.0892	0.0311	1.50724	40 days
ALDOC	0.155717	1.11398	ALDOC	3	3	-5.30179	3.20749	0.011	1.95861	40 days
ALKBH5	0.274388	1.20948	ALKBH5	3	3	-3.01642	2.47134	0.0728	1.13787	40 days
ALYREF	0.0255115	1.01784	ALYREF	3	3	-1.19972	2.41228	0.335	0.474955	40 days
AMPH	0.544197	1.45821	AMPH	3	3	-2.52414	2.14877	0.119	0.924453	40 days
ANK2	-0.123479	0.917971	ANK2	3	3	5.54118	2.01453	0.0306	1.51428	40 days
ANKFY1	-0.050988	0.965275	ANKFY1	3	3	0.326818	2.93957	0.766	0.115771	40 days
ANKMY2	-0.319506	0.801344	ANKMY2	3	3	1.93661	2.1449	0.184	0.735182	40 days
ANP32A	0.0410172	1.02884	ANP32A	3	3	-2.00763	2.67502	0.149	0.826814	40 days
ANP32B	-0.100967	0.932408	ANP32B	3	3	3.10145	3.76374	0.0393	1.40561	40 days
ANP32E	-0.279497	0.823878	ANP32E	3	3	4.1496	2.15394	0.047	1.3279	40 days
ANXA1	-1.55698	0.339863	ANXA1	3	3	17.9605	2.15038	0.00221	2.65561	40 days
ANXA2;ANXA2P2	-0.45704	0.728479	ANXA2;ANXA2P2	3	3	14.3974	2.0396	0.00442	2.35458	40 days
ANXA5	0.490421	1.40486	ANXA5	3	3	-15.6623	2.01117	0.00396	2.4023	40 days
ANXA6	0.391406	1.31167	ANXA6	3	3	-8.32726	2.01569	0.0138	1.86012	40 days
ANXA7	0.203535	1.15152	ANXA7	3	3	-7.66921	3.1037	0.00408	2.38934	40 days
AP1B1	0.013617	1.00948	AP1B1	3	3	-0.192469	2.042	0.865	0.0629839	40 days
AP1G1	0.012453	1.00867	AP1G1	3	3	-0.183917	2.86991	0.866	0.0624821	40 days
AP1M1	-0.0495127	0.966263	AP1M1	3	3	0.348981	2.23729	0.757	0.120904	40 days
AP1S2	0.0656129	1.04653	AP1S2	3	3	-2.07669	3.96546	0.107	0.970616	40 days
AP2A1	0.0509416	1.03594	AP2A1	3	3	-1.76096	2.7376	0.185	0.732828	40 days
AP2A2	0.133002	1.09657	AP2A2	3	3	-3.69136	2.5384	0.0455	1.34199	40 days
AP2B1	0.0473914	1.03339	AP2B1	3	3	-1.43567	2.97743	0.247	0.607303	40 days
AP2M1	0.0430967	1.03032	AP2M1	3	3	-0.914572	3.71257	0.416	0.380907	40 days
AP2S1	0.0338758	1.02376	AP2S1	3	3	-0.56408	3.99157	0.603	0.219683	40 days
AP3B1	0.0734908	1.05226	AP3B1	3	3	-0.699207	2.36695	0.547	0.262013	40 days
AP3B2	-0.118471	0.921164	AP3B2	3	3	0.607885	2.579	0.593	0.226945	40 days
APEH	-0.0292926	0.979901	APEH	3	3	0.773281	2.02048	0.52	0.283997	40 days
APEX1	-0.0954018	0.936012	APEX1	3	3	4.70234	2.72348	0.0225	1.64782	40 days
API5	0.0538175	1.03801	API5	3	3	-1.25323	2.90488	0.302	0.519993	40 days
APMAP	-0.0488072	0.966735	APMAP	3	3	0.861268	3.75826	0.441	0.355561	40 days
APOE	1.81006	3.50658	APOE	3	3	-21.7727	3.64861	5.38e-05	4.26922	40 days
APP	0.26424	1.201	APP	3	3	-4.07064	3.77941	0.0171	1.767	40 days
APPL1	-0.073346	0.950431	APPL1	3	3	0.737751	2.46133	0.525	0.279841	40 days
APRT	-0.251087	0.840263	APRT	3	3	6.34812	3.78158	0.00381	2.41908	40 days
ARCN1	-0.137514	0.909084	ARCN1	3	3	2.3389	2.1956	0.133	0.876148	40 days
ARF1;ARF3	0.00363211	1.00252	ARF1;ARF3	3	3	-0.0801465	2.31679	0.943	0.0254883	40 days
ARF4	-0.0204206	0.985945	ARF4	3	3	0.353448	2.04627	0.757	0.120904	40 days
ARF5	0.216967	1.16229	ARF5	3	3	-2.9511	2.66249	0.0695	1.15802	40 days
ARF6	0.160502	1.11768	ARF6	3	3	-2.29983	2.00524	0.148	0.829738	40 days
ARG2	-0.242439	0.845315	ARG2	3	3	2.97607	2.5653	0.0715	1.14569	40 days
ARGLU1	0.154965	1.11339	ARGLU1	3	3	-1.53535	2.07471	0.26	0.585027	40 days
ARHGAP1	0.172195	1.12677	ARHGAP1	3	3	-4.5263	3.19868	0.0176	1.75449	40 days
ARHGDIA	0.0139929	1.00975	ARHGDIA	3	3	-0.715458	2.95817	0.527	0.278189	40 days
ARHGEF2	-0.0196182	0.986494	ARHGEF2	3	3	1.07516	2.47778	0.376	0.424812	40 days
ARHGEF7	0.0611707	1.04331	ARHGEF7	3	3	-0.583922	3.99938	0.591	0.228413	40 days
ARID1A	-0.059831	0.959376	ARID1A	3	3	0.743374	2.01967	0.534	0.272459	40 days
ARID3A	0.409037	1.3278	ARID3A	3	3	-2.53267	2.00243	0.127	0.896196	40 days
ARL1	0.0230474	1.0161	ARL1	3	3	-0.875109	2.09825	0.47	0.327902	40 days
ARL3	-0.151791	0.900133	ARL3	3	3	1.33384	2.0099	0.313	0.504456	40 days
ARL6IP5	-0.0600974	0.959199	ARL6IP5	3	3	3.85117	3.73957	0.0207	1.68403	40 days
ARL8A	0.011429	1.00795	ARL8A	3	3	-0.49919	3.72734	0.646	0.189767	40 days
ARL8B	-0.127859	0.915188	ARL8B	3	3	0.524276	3.96738	0.628	0.20204	40 days
ARMCX3	0.379132	1.30056	ARMCX3	3	3	-3.20921	3.22126	0.0443	1.3536	40 days
ARPC1A	0.0215509	1.01505	ARPC1A	3	3	-0.456492	2.40574	0.686	0.163676	40 days
ARPC2	0.0811634	1.05787	ARPC2	3	3	-2.47889	2.65904	0.1	1	40 days
ARPC3	0.00682915	1.00474	ARPC3	3	3	-0.187254	2.50803	0.866	0.0624821	40 days
ARPC4-TTLL3;ARPC4	0.143326	1.10445	ARPC4-TTLL3;ARPC4	3	3	-5.17798	2.0065	0.0351	1.45469	40 days
ARPC5	-0.0360269	0.975337	ARPC5	3	3	0.82314	2.07234	0.494	0.306273	40 days
ARPC5L	0.0478232	1.0337	ARPC5L	3	3	-1.44024	3.76161	0.228	0.642065	40 days
ARSA	-0.849512	0.554972	ARSA	3	3	10.3537	2.96757	0.00202	2.69465	40 days
ARSB	0.211502	1.15789	ARSB	3	3	-2.99266	2.29382	0.0811	1.09098	40 days
ASAH1	0.352686	1.27694	ASAH1	3	3	-45.6472	2.17443	0.000277	3.55752	40 days
ASMTL	-0.465861	0.724039	ASMTL	3	3	11.7485	3.66056	0.000488	3.31158	40 days
ASNS	0.263129	1.20008	ASNS	3	3	-4.11455	2.01299	0.0537	1.27003	40 days
ASPH	-0.093076	0.937522	ASPH	3	3	3.09482	3.45189	0.0444	1.35262	40 days
ATAD1	-0.682952	0.62289	ATAD1	3	3	2.31323	2.00001	0.147	0.832683	40 days
ATAD3A;ATAD3B	-0.341478	0.789232	ATAD3A;ATAD3B	3	3	2.37214	3.75651	0.0808	1.09259	40 days
ATAT1	0.270833	1.2065	ATAT1	3	3	-1.30257	2.1711	0.314	0.50307	40 days
ATG4B	-0.0197149	0.986428	ATG4B	3	3	0.447649	2.06169	0.697	0.156767	40 days
ATIC	-0.231501	0.851748	ATIC	3	3	8.34527	3.99733	0.00113	2.94692	40 days
ATOX1	0.145799	1.10634	ATOX1	3	3	-8.4871	2.32832	0.00842	2.07469	40 days
ATP1A1	0.246251	1.18612	ATP1A1	3	3	-3.62091	3.66426	0.0259	1.5867	40 days
ATP1A3	0.559221	1.47347	ATP1A3	3	3	-1.53834	2.35625	0.245	0.610834	40 days
ATP1B1	0.452565	1.36847	ATP1B1	3	3	-2.97451	2.27222	0.0831	1.0804	40 days
ATP1B3	0.387757	1.30836	ATP1B3	3	3	-14.3618	3.994	0.000138	3.86012	40 days
ATP2A2	-0.0877077	0.941017	ATP2A2	3	3	4.65016	2.20138	0.0359	1.44491	40 days
ATP2B1	0.514763	1.42876	ATP2B1	3	3	-1.73871	3.8919	0.159	0.798603	40 days
ATP5A1	0.0555491	1.03925	ATP5A1	3	3	-4.5874	2.72228	0.024	1.61979	40 days
ATP5B	0.0713558	1.0507	ATP5B	3	3	-2.06603	2.08075	0.17	0.769551	40 days
ATP5C1	-0.000362315	0.999749	ATP5C1	3	3	0.0308342	3.9251	0.977	0.0101054	40 days
ATP5F1	0.169881	1.12497	ATP5F1	3	3	-2.8352	3.00533	0.0658	1.18177	40 days
ATP5H	0.0246992	1.01727	ATP5H	3	3	-0.845261	3.98886	0.446	0.350665	40 days
ATP5I	0.127867	1.09268	ATP5I	3	3	-4.78752	3.7639	0.0101	1.99568	40 days
ATP5J	0.137965	1.10035	ATP5J	3	3	-2.7191	2.96784	0.0735	1.13371	40 days
ATP5J2;ATP5J2-PTCD1	0.192297	1.14258	ATP5J2;ATP5J2-PTCD1	3	3	-4.08347	3.67795	0.0178	1.74958	40 days
ATP5L	0.257235	1.19519	ATP5L	3	3	-4.08243	2.21287	0.0463	1.33442	40 days
ATP5O	0.0739932	1.05263	ATP5O	3	3	-1.83078	2.33912	0.19	0.721246	40 days
ATP6V0A1	0.307988	1.23798	ATP6V0A1	3	3	-10.0546	2.52256	0.00423	2.37366	40 days
ATP6V0D1	0.132526	1.09621	ATP6V0D1	3	3	-7.5526	2.62736	0.00751	2.12436	40 days
ATP6V1A	0.168751	1.12408	ATP6V1A	3	3	-5.91912	2.451	0.0166	1.77989	40 days
ATP6V1B2	0.17455	1.12861	ATP6V1B2	3	3	-6.65182	2.34423	0.0143	1.84466	40 days
ATP6V1C1	0.0696702	1.04948	ATP6V1C1	3	3	-0.920355	3.40105	0.418	0.378824	40 days
ATP6V1D	0.0587576	1.04157	ATP6V1D	3	3	-2.50747	2.10237	0.123	0.910095	40 days
ATP6V1E1	0.222231	1.16654	ATP6V1E1	3	3	-3.23664	2.28126	0.0702	1.15366	40 days
ATP6V1G1	0.240617	1.1815	ATP6V1G1	3	3	-6.74264	3.76348	0.00313	2.50446	40 days
ATP6V1G2;ATP6V1G2-DDX39B	0.0638114	1.04522	ATP6V1G2;ATP6V1G2-DDX39B	3	3	-0.37553	3.63416	0.728	0.137869	40 days
ATP6V1H	0.146615	1.10697	ATP6V1H	3	3	-3.51678	2.09118	0.0677	1.16941	40 days
ATPIF1	0.0340281	1.02387	ATPIF1	3	3	-1.0815	2.72993	0.366	0.436519	40 days
ATXN10	-0.110346	0.926366	ATXN10	3	3	2.89326	3.69292	0.0489	1.31069	40 days
ATXN2	-0.117739	0.921631	ATXN2	3	3	3.72355	2.00514	0.0649	1.18776	40 days
ATXN2L	0.140265	1.10211	ATXN2L	3	3	-0.91711	2.00331	0.456	0.341035	40 days
BANF1	0.253332	1.19196	BANF1	3	3	-8.23496	2.45842	0.00755	2.12205	40 days
BAP18;C17orf49;RNASEK-C17orf49	-0.0258443	0.982246	BAP18;C17orf49;RNASEK-C17orf49	3	3	0.312185	2.06832	0.784	0.105684	40 days
BASP1	0.165318	1.12141	BASP1	3	3	-5.59414	2.00246	0.0304	1.51713	40 days
BAT3;BAG6	-0.289128	0.818397	BAT3;BAG6	3	3	7.46013	3.33817	0.00342	2.46597	40 days
BAX	0.027269	1.01908	BAX	3	3	-0.289906	2.00269	0.799	0.0974532	40 days
BAZ1B	-0.0381577	0.973898	BAZ1B	3	3	0.174049	3.83275	0.871	0.0599818	40 days
BCAM	0.493334	1.40769	BCAM	3	3	-3.67249	3.80651	0.0233	1.63264	40 days
BCAP31	0.461704	1.37717	BCAP31	3	3	-8.08894	3.1422	0.00333	2.47756	40 days
BCAS2	-0.150352	0.901031	BCAS2	3	3	4.12539	3.39887	0.0202	1.69465	40 days
BCAT1	0.203349	1.15137	BCAT1	3	3	-1.66189	2.00393	0.238	0.623423	40 days
BCAT2	0.279652	1.2139	BCAT2	3	3	-3.14697	2.00338	0.0877	1.057	40 days
BCCIP	-0.00980026	0.99323	BCCIP	3	3	0.142208	3.12902	0.896	0.047692	40 days
BCKDHA	0.03076	1.02155	BCKDHA	3	3	-0.674214	2.36439	0.56	0.251812	40 days
BCKDHB	0.344602	1.2698	BCKDHB	3	3	-1.16541	2.00862	0.364	0.438899	40 days
BCLAF1	0.0533581	1.03768	BCLAF1	3	3	-1.95519	2.90943	0.148	0.829738	40 days
BDH2;SLC9B2	-0.204156	0.868046	BDH2;SLC9B2	3	3	4.75208	2.03443	0.0402	1.39577	40 days
BLVRB	0.359614	1.28308	BLVRB	3	3	-9.60868	3.95977	0.000689	3.16178	40 days
BOLA2;BOLA2B	-0.285596	0.820403	BOLA2;BOLA2B	3	3	6.10722	2.02914	0.0249	1.6038	40 days
BPGM	0.0140263	1.00977	BPGM	3	3	-0.194986	2.23836	0.862	0.0644927	40 days
BPNT1	0.166808	1.12257	BPNT1	3	3	-6.9629	3.37903	0.00408	2.38934	40 days
BRCC3	0.272605	1.20799	BRCC3	3	3	-3.61541	3.31349	0.0309	1.51004	40 days
BRD3	0.0766833	1.05459	BRD3	3	3	-0.674634	2.02617	0.569	0.244888	40 days
BRK1	0.160448	1.11763	BRK1	3	3	-3.20316	2.89733	0.0517	1.28651	40 days
BSG	0.233371	1.17558	BSG	3	3	-5.12968	3.26545	0.0116	1.93554	40 days
BTF3	0.0414212	1.02913	BTF3	3	3	-0.440925	3.75301	0.683	0.165579	40 days
BTF3L4	-0.222932	0.856822	BTF3L4	3	3	5.36403	2.21297	0.0264	1.5784	40 days
BUB3	-0.0179755	0.987618	BUB3	3	3	1.47924	3.99494	0.213	0.67162	40 days
BUD31	-0.168687	0.889652	BUD31	3	3	9.3949	3.13142	0.00214	2.66959	40 days
BZW1	-0.199264	0.870995	BZW1	3	3	5.09247	2.01119	0.036	1.4437	40 days
BZW2	0.267198	1.20347	BZW2	3	3	-1.03421	2.51913	0.39	0.408935	40 days
C11orf58;SMAP	0.149056	1.10884	C11orf58;SMAP	3	3	-4.00488	2.61119	0.036	1.4437	40 days
C12orf10	0.0588006	1.0416	C12orf10	3	3	-2.69967	3.31665	0.0662	1.17914	40 days
C12orf57	0.139039	1.10117	C12orf57	3	3	-4.51666	2.19951	0.0382	1.41794	40 days
C14orf142	-0.114184	0.923904	C14orf142	3	3	3.66858	2.04985	0.0645	1.19044	40 days
C14orf166	-0.0202038	0.986093	C14orf166	3	3	0.473083	2.4063	0.676	0.170053	40 days
C19orf43	0.0695011	1.04935	C19orf43	3	3	-1.25316	2.00121	0.337	0.47237	40 days
C19orf70;QIL1	-0.330287	0.795378	C19orf70;QIL1	3	3	2.65384	2.07648	0.113	0.946922	40 days
C1orf123	-0.368743	0.774457	C1orf123	3	3	19.307	2.64894	0.000633	3.1986	40 days
C1QBP	-0.0403209	0.972439	C1QBP	3	3	0.586181	2.67496	0.604	0.218963	40 days
C21orf33	0.0561583	1.03969	C21orf33	3	3	-20.628	2.19402	0.00149	2.82681	40 days
C3orf58	0.000713116	1.00049	C3orf58	3	3	-0.00718195	2.35531	0.995	0.00217692	40 days
C7orf50	-0.127382	0.915491	C7orf50	3	3	1.56594	2.82408	0.221	0.655608	40 days
CA2	0.603535	1.51944	CA2	3	3	-3.27248	3.886	0.032	1.49485	40 days
CAB39	0.0374399	1.02629	CAB39	3	3	-2.63632	2.04854	0.116	0.935542	40 days
CACNA2D1	0.296446	1.22812	CACNA2D1	3	3	-7.85652	3.88183	0.0016	2.79588	40 days
CACYBP	-0.108832	0.927338	CACYBP	3	3	6.18157	3.80417	0.0041	2.38722	40 days
CAD	-0.190765	0.876141	CAD	3	3	6.13282	3.33752	0.00635	2.19723	40 days
CADM1	0.156848	1.11485	CADM1	3	3	-1.72958	2.63851	0.195	0.709965	40 days
CADM2	0.0788059	1.05614	CADM2	3	3	-1.4857	2.7471	0.242	0.616185	40 days
CADM3	0.257347	1.19528	CADM3	3	3	-7.51701	3.48329	0.00285	2.54516	40 days
CADM4	-0.0365436	0.974988	CADM4	3	3	0.425648	2.06357	0.711	0.14813	40 days
CADPS	0.428472	1.34581	CADPS	3	3	-1.30982	2.02795	0.319	0.496209	40 days
CALB1	-0.912913	0.531112	CALB1	3	3	17.612	3.85997	7.86e-05	4.10458	40 days
CALD1	0.148104	1.10811	CALD1	3	3	-0.930503	2.06645	0.448	0.348722	40 days
CALM2;CALM1	0.264692	1.20138	CALM2;CALM1	3	3	-7.05691	2.05339	0.0182	1.73993	40 days
CALR	0.0475429	1.0335	CALR	3	3	-1.57612	2.19451	0.245	0.610834	40 days
CALU	0.0654066	1.04638	CALU	3	3	-2.17524	3.62153	0.102	0.9914	40 days
CAMK2B;CAMK2G	0.137879	1.10029	CAMK2B;CAMK2G	3	3	-1.86996	2.54638	0.174	0.759451	40 days
CAMK2D	-0.0757401	0.948855	CAMK2D	3	3	0.821798	2.88017	0.474	0.324222	40 days
CAMKV	1.04246	2.05974	CAMKV	3	3	-3.14035	2.09205	0.0833	1.07935	40 days
CAMSAP3	0.273636	1.20885	CAMSAP3	3	3	-4.28926	2.74549	0.0278	1.55596	40 days
CAND1	0.0841253	1.06004	CAND1	3	3	-9.82268	2.06701	0.00915	2.03858	40 days
CANX	-0.175583	0.88541	CANX	3	3	21.2061	3.97315	3.08e-05	4.51145	40 days
CAP1	-0.0109136	0.992464	CAP1	3	3	1.45731	2.12239	0.276	0.559091	40 days
CAP2	-0.216349	0.860741	CAP2	3	3	5.85083	2.88623	0.0111	1.95468	40 days
CAPN1	0.690334	1.61366	CAPN1	3	3	-5.15679	2.10447	0.032	1.49485	40 days
CAPN2	-0.0275854	0.981061	CAPN2	3	3	0.428083	2.3469	0.705	0.151811	40 days
CAPNS1	0.0802329	1.05719	CAPNS1	3	3	-10.0001	2.28982	0.00616	2.21042	40 days
CAPRIN1	0.0560946	1.03965	CAPRIN1	3	3	-0.911083	2.95089	0.43	0.366532	40 days
CAPZA1	-0.0783363	0.947149	CAPZA1	3	3	6.69454	2.16337	0.0176	1.75449	40 days
CAPZA2	-0.182397	0.881238	CAPZA2	3	3	10.2573	2.11846	0.00769	2.11407	40 days
CAPZB	0.00768425	1.00534	CAPZB	3	3	-0.226331	2.44585	0.838	0.076756	40 days
CARHSP1	-0.144239	0.904857	CARHSP1	3	3	4.11183	2.03216	0.0529	1.27654	40 days
CARM1	0.0958716	1.06871	CARM1	3	3	-0.834179	3.31371	0.46	0.337242	40 days
CARS	-0.536228	0.689572	CARS	3	3	32.354	3.54881	1.63e-05	4.78781	40 days
CASK	0.867305	1.82425	CASK	3	3	-24.8467	2.22466	0.000916	3.0381	40 days
CASP3	0.8158	1.76027	CASP3	3	3	-37.1167	3.43844	1.34e-05	4.8729	40 days
CBR1	0.115917	1.08366	CBR1	3	3	-1.58491	3.90284	0.19	0.721246	40 days
CBS	0.135044	1.09813	CBS	3	3	-0.275708	2.02039	0.808	0.0925886	40 days
CBX1	-0.058069	0.960549	CBX1	3	3	2.28546	2.17433	0.139	0.856985	40 days
CBX3	0.116439	1.08406	CBX3	3	3	-7.23037	2.69219	0.00777	2.10958	40 days
CBX5	0.136219	1.09902	CBX5	3	3	-3.55458	2.10443	0.0657	1.18243	40 days
CBX8	0.262783	1.19979	CBX8	3	3	-1.69351	3.8277	0.169	0.772113	40 days
CCAR1	-0.113015	0.924654	CCAR1	3	3	1.13294	2.05322	0.372	0.429457	40 days
CCAR2	-0.131052	0.913166	CCAR2	3	3	16.5477	3.35564	0.000247	3.6073	40 days
CCBL2	-0.0120859	0.991658	CCBL2	3	3	0.423399	3.0874	0.7	0.154902	40 days
CCDC12	-0.144756	0.904532	CCDC12	3	3	2.4161	2.38506	0.117	0.931814	40 days
CCDC124	-0.06495	0.955978	CCDC124	3	3	0.864629	2.66874	0.458	0.339135	40 days
CCDC6	-0.0739734	0.950018	CCDC6	3	3	1.16202	2.69266	0.338	0.471083	40 days
CCDC88A	0.194469	1.1443	CCDC88A	3	3	-2.66251	2.12136	0.11	0.958607	40 days
CCS	-0.153061	0.89934	CCS	3	3	6.60683	2.19496	0.0174	1.75945	40 days
CCT2	-0.000713651	0.999505	CCT2	3	3	0.114332	3.24539	0.916	0.0381045	40 days
CCT3	-0.00623252	0.995689	CCT3	3	3	0.601961	2.06715	0.607	0.216811	40 days
CCT4	-0.00137056	0.99905	CCT4	3	3	0.0600733	2.5158	0.957	0.0190881	40 days
CCT5	-0.00937378	0.993524	CCT5	3	3	0.828372	2.44047	0.481	0.317855	40 days
CCT6A	-0.0199762	0.986249	CCT6A	3	3	1.24914	3.94471	0.281	0.551294	40 days
CCT7	-0.0513593	0.965027	CCT7	3	3	3.48447	2.21909	0.0631	1.19997	40 days
CCT8	-0.027045	0.981428	CCT8	3	3	3.93026	2.0039	0.0589	1.22988	40 days
CD59	0.831414	1.77943	CD59	3	3	-13.5418	2.53475	0.00198	2.70333	40 days
CD81	0.266338	1.20275	CD81	3	3	-5.94015	2.84748	0.011	1.95861	40 days
CD99	-1.45359	0.365111	CD99	3	3	28.5229	2.83356	0.000143	3.84466	40 days
CDC37	-0.28016	0.8235	CDC37	3	3	4.78208	2.21825	0.0334	1.47625	40 days
CDC42	0.0404735	1.02845	CDC42	3	3	-1.54526	3.99187	0.197	0.705534	40 days
CDC42BPB	0.320512	1.24877	CDC42BPB	3	3	-4.14674	2.29736	0.042	1.37675	40 days
CDC5L	0.214358	1.16019	CDC5L	3	3	-7.45317	3.98287	0.00176	2.75449	40 days
CDH2	-0.456258	0.728874	CDH2	3	3	10.0745	2.81856	0.00271	2.56703	40 days
CDK5	-0.176942	0.884576	CDK5	3	3	1.41698	3.2877	0.244	0.61261	40 days
CDK5RAP3	0.120749	1.0873	CDK5RAP3	3	3	-0.613373	3.70272	0.575	0.240332	40 days
CDKN2AIP	0.0609671	1.04316	CDKN2AIP	3	3	-1.0446	2.01409	0.405	0.392545	40 days
CDS2	-0.0120377	0.991691	CDS2	3	3	0.398087	2.18046	0.726	0.139063	40 days
CDV3	-0.022723	0.984373	CDV3	3	3	0.208741	2.37873	0.851	0.0700704	40 days
CELF1	0.139064	1.10119	CELF1	3	3	-2.08497	2.98528	0.129	0.88941	40 days
CELF2	0.00627431	1.00436	CELF2	3	3	-0.0764757	3.76946	0.943	0.0254883	40 days
CENPV	0.126086	1.09133	CENPV	3	3	-1.27605	2.26844	0.317	0.498941	40 days
CEP170	0.199944	1.14865	CEP170	3	3	-3.05928	3.82988	0.0399	1.39903	40 days
CEP41	-0.0892268	0.940026	CEP41	3	3	7.13446	3.30698	0.00407	2.39041	40 days
CERS6;LASS5;CERS5	0.543546	1.45755	CERS6;LASS5;CERS5	3	3	-2.15761	2.00888	0.163	0.787812	40 days
CETN2	-0.221466	0.857693	CETN2	3	3	4.85127	3.86096	0.00911	2.04048	40 days
CFL1	-0.0403779	0.9724	CFL1	3	3	1.63994	2.77168	0.207	0.68403	40 days
CFL2	0.085924	1.06137	CFL2	3	3	-4.93404	2.41807	0.026	1.58503	40 days
CGGBP1	0.051421	1.03629	CGGBP1	3	3	-0.58226	2.06509	0.618	0.209012	40 days
CHAMP1	0.01751	1.01221	CHAMP1	3	3	-0.812692	3.80347	0.464	0.333482	40 days
CHD4	-0.0939655	0.936944	CHD4	3	3	3.83559	3.84989	0.0199	1.70115	40 days
CHERP	-0.0600476	0.959233	CHERP	3	3	1.3135	3.97919	0.26	0.585027	40 days
CHMP2A	-0.219207	0.859038	CHMP2A	3	3	5.22211	2.03186	0.0336	1.47366	40 days
CHMP4B	-0.0535193	0.963583	CHMP4B	3	3	7.63037	3.24436	0.00353	2.45223	40 days
CHMP5	0.0819516	1.05845	CHMP5	3	3	-1.433	3.02206	0.247	0.607303	40 days
CHN2	0.276438	1.2112	CHN2	3	3	-2.24971	2.03373	0.151	0.821023	40 days
CHORDC1	-0.676913	0.625502	CHORDC1	3	3	9.7806	2.58434	0.00413	2.38405	40 days
CHTOP	0.175396	1.12927	CHTOP	3	3	-3.32766	2.53232	0.0573	1.24185	40 days
CIAPIN1	0.0908635	1.06501	CIAPIN1	3	3	-0.851597	3.58468	0.448	0.348722	40 days
CIRBP	0.00131275	1.00091	CIRBP	3	3	-0.107979	3.93934	0.919	0.0366845	40 days
CISD1	0.0998305	1.07165	CISD1	3	3	-0.666231	2.00003	0.574	0.241088	40 days
CISD2	0.0862686	1.06162	CISD2	3	3	-3.17027	3.69747	0.0378	1.42251	40 days
CKAP4	0.0869046	1.06209	CKAP4	3	3	-7.91321	2.00046	0.0156	1.80688	40 days
CKAP5	-0.0928302	0.937681	CKAP5	3	3	2.5779	2.14045	0.115	0.939302	40 days
CKB	-0.282857	0.821962	CKB	3	3	55.9297	2.86621	1.91e-05	4.71897	40 days
CLASP2	-0.146667	0.903335	CLASP2	3	3	1.71915	2.00099	0.228	0.642065	40 days
CLGN	0.293176	1.22533	CLGN	3	3	-3.41502	2.33162	0.0611	1.21396	40 days
CLIC1	-0.0361309	0.975267	CLIC1	3	3	3.77731	2.95371	0.0334	1.47625	40 days
CLIC4	-0.121197	0.919424	CLIC4	3	3	3.26741	3.75243	0.0339	1.4698	40 days
CLINT1	0.173476	1.12777	CLINT1	3	3	-2.87329	2.75248	0.0708	1.14997	40 days
CLIP2	-0.380749	0.768039	CLIP2	3	3	2.64512	2.00095	0.118	0.928118	40 days
CLTA	0.106968	1.07696	CLTA	3	3	-5.45767	2.9958	0.0121	1.91721	40 days
CLTB	-0.0668887	0.954695	CLTB	3	3	0.748397	2.10418	0.529	0.276544	40 days
CLTC	0.0578503	1.04091	CLTC	3	3	-5.11981	3.79677	0.00792	2.10127	40 days
CLU	0.464153	1.37951	CLU	3	3	-14.7692	3.22427	0.000452	3.34486	40 days
CMAS	0.0685782	1.04868	CMAS	3	3	-5.09296	2.01422	0.0359	1.44491	40 days
CMBL	-0.153401	0.899128	CMBL	3	3	3.18134	2.84717	0.0538	1.26922	40 days
CMPK1	0.0071569	1.00497	CMPK1	3	3	-0.0511343	2.3419	0.963	0.0163737	40 days
CNBP	-0.0227729	0.984339	CNBP	3	3	0.561926	3.00992	0.613	0.21254	40 days
CNDP2	0.041935	1.02949	CNDP2	3	3	-0.572737	2.07221	0.623	0.205512	40 days
CNN2	0.279574	1.21384	CNN2	3	3	-0.631631	2.45013	0.582	0.235077	40 days
CNN3	0.455316	1.37108	CNN3	3	3	-18.5741	3.44745	0.000141	3.85078	40 days
CNOT1	0.111864	1.08062	CNOT1	3	3	-1.03979	3.88408	0.359	0.444906	40 days
CNP	-0.226127	0.854927	CNP	3	3	7.29692	2.02375	0.0177	1.75203	40 days
CNPY2	-0.0847095	0.942974	CNPY2	3	3	4.25602	2.65074	0.0303	1.51856	40 days
CNRIP1	0.511553	1.42558	CNRIP1	3	3	-2.97023	2.18218	0.0875	1.05799	40 days
CNTN1	0.455532	1.37129	CNTN1	3	3	-22.025	2.33003	0.000933	3.03012	40 days
CNTNAP2	0.21478	1.16053	CNTNAP2	3	3	-1.93467	2.46697	0.168	0.774691	40 days
COA7	0.388331	1.30888	COA7	3	3	-3.71992	2.04106	0.0633	1.1986	40 days
COASY	-0.323756	0.798987	COASY	3	3	3.10822	2.86713	0.0563	1.24949	40 days
COL4A3BP	0.0123135	1.00857	COL4A3BP	3	3	-0.273464	2.55222	0.805	0.0942041	40 days
COMMD3;COMMD3-BMI1	0.151107	1.11042	COMMD3;COMMD3-BMI1	3	3	-16.4676	2.5262	0.00123	2.91009	40 days
COMT	0.88565	1.8476	COMT	3	3	-9.94947	2.23827	0.00676	2.17005	40 days
COPA	-0.211332	0.86374	COPA	3	3	5.63453	2.75089	0.0139	1.85699	40 days
COPB1	-0.0495505	0.966237	COPB1	3	3	5.57319	2.01258	0.0303	1.51856	40 days
COPB2	-0.13826	0.908614	COPB2	3	3	5.99731	3.92181	0.00414	2.383	40 days
COPE	-0.182822	0.880978	COPE	3	3	2.65196	2.18952	0.107	0.970616	40 days
COPG1	-0.466708	0.723614	COPG1	3	3	9.68478	3.59984	0.00105	2.97881	40 days
COPG2	0.520496	1.43445	COPG2	3	3	-12.3667	2.23244	0.00423	2.37366	40 days
COPS2	0.26439	1.20113	COPS2	3	3	-3.58007	3.9997	0.0232	1.63451	40 days
COPS3	0.0629099	1.04457	COPS3	3	3	-0.5696	3.62851	0.602	0.220404	40 days
COPS4	-0.115568	0.923019	COPS4	3	3	1.79334	2.68691	0.181	0.742321	40 days
COPS5	-0.0341231	0.976625	COPS5	3	3	0.615196	3.31157	0.578	0.238072	40 days
COPS6	-0.0177996	0.987738	COPS6	3	3	0.219154	3.97867	0.837	0.0772745	40 days
COPS8	0.111042	1.08001	COPS8	3	3	-1.55309	3.67671	0.201	0.696804	40 days
COPZ1	-0.0884666	0.940522	COPZ1	3	3	1.43899	3.74145	0.228	0.642065	40 days
CORO1A	0.522393	1.43634	CORO1A	3	3	-2.98658	2.00113	0.0961	1.01728	40 days
CORO1B	-0.221442	0.857707	CORO1B	3	3	23.2569	2.76767	0.000295	3.53018	40 days
CORO1C	0.0200209	1.01397	CORO1C	3	3	-1.50737	3.5428	0.215	0.667562	40 days
CORO7-PAM16;CORO7	-0.173346	0.886784	CORO7-PAM16;CORO7	3	3	1.84145	2.18995	0.196	0.707744	40 days
COTL1	-0.331233	0.794857	COTL1	3	3	6.30922	3.89175	0.00354	2.451	40 days
COX4I1	0.311126	1.24068	COX4I1	3	3	-5.87647	2.00491	0.0276	1.55909	40 days
COX5A	-0.000667358	0.999538	COX5A	3	3	0.0127657	2.08257	0.991	0.00392635	40 days
COX6B1	-0.0389896	0.973336	COX6B1	3	3	0.504625	2.67166	0.652	0.185752	40 days
CPE	1.20752	2.30941	CPE	3	3	-8.31571	3.5244	0.00194	2.7122	40 days
CPNE1	-0.13402	0.911288	CPNE1	3	3	2.07152	2.04822	0.171	0.767004	40 days
CPNE3	0.176076	1.12981	CPNE3	3	3	-2.18812	2.02542	0.159	0.798603	40 days
CPSF1	0.00581189	1.00404	CPSF1	3	3	-0.151926	2.29866	0.892	0.0496351	40 days
CPSF3	-0.508437	0.702984	CPSF3	3	3	17.7609	2.09981	0.00253	2.59688	40 days
CPSF6	0.0356555	1.02502	CPSF6	3	3	-0.873809	3.46776	0.439	0.357535	40 days
CPSF7	0.0334999	1.02349	CPSF7	3	3	-0.324569	2.22244	0.774	0.111259	40 days
CPT2	0.160476	1.11766	CPT2	3	3	-3.18431	3.61427	0.0385	1.41454	40 days
CPVL	0.563133	1.47747	CPVL	3	3	-8.13705	2.04004	0.0139	1.85699	40 days
CRABP1	-0.290688	0.817512	CRABP1	3	3	5.08039	2.05918	0.0345	1.46218	40 days
CRABP2	-0.363441	0.777308	CRABP2	3	3	14.4715	2.97885	0.000743	3.12901	40 days
CRIP2	-0.295433	0.814828	CRIP2	3	3	2.16037	2.01879	0.162	0.790485	40 days
CRK	-0.00737942	0.994898	CRK	3	3	0.0770075	3.99466	0.942	0.0259491	40 days
CRKL	-0.100599	0.932645	CRKL	3	3	1.51883	2.00512	0.268	0.571865	40 days
CRMP1	0.145398	1.10604	CRMP1	6	6	-0.169961	9.88598	0.868	0.0614803	40 days
CROCC	-0.180188	0.882588	CROCC	3	3	0.875395	2.17484	0.467	0.330683	40 days
CRYZ	0.361406	1.28468	CRYZ	3	3	-14.4031	3.28059	0.000445	3.35164	40 days
CS	0.0216994	1.01515	CS	3	3	-0.875638	2.32276	0.462	0.335358	40 days
CSDE1	0.105868	1.07614	CSDE1	3	3	-1.85724	2.13007	0.197	0.705534	40 days
CSE1L	0.195763	1.14533	CSE1L	3	3	-4.09345	2.00123	0.0548	1.26122	40 days
CSK	-0.147093	0.903069	CSK	3	3	2.87646	2.07407	0.0984	1.007	40 days
CSNK1A1;CSNK1A1L	0.437154	1.35393	CSNK1A1;CSNK1A1L	3	3	-5.00677	2.97375	0.0157	1.8041	40 days
CSNK2A1;CSNK2A3	-0.00182598	0.998735	CSNK2A1;CSNK2A3	3	3	0.0235624	2.07672	0.983	0.00744648	40 days
CSNK2A2	-0.17889	0.883382	CSNK2A2	3	3	2.59329	2.28409	0.107	0.970616	40 days
CSNK2B;CSNK2B-LY6G5B-1181;CSNK2B-LY6G5B--991	-0.00437531	0.996972	CSNK2B;CSNK2B-LY6G5B-1181;CSNK2B-LY6G5B--991	3	3	0.209803	3.35636	0.846	0.0726296	40 days
CSRP1	0.16906	1.12433	CSRP1	3	3	-2.96288	3.26018	0.0535	1.27165	40 days
CSRP2	-0.408942	0.753175	CSRP2	3	3	3.86189	2.09066	0.0568	1.24565	40 days
CSTB	0.0874791	1.06251	CSTB	3	3	-2.04933	2.09235	0.171	0.767004	40 days
CSTF2T	-0.172046	0.887583	CSTF2T	3	3	2.50693	3.2266	0.0813	1.08991	40 days
CSTF3	-0.800964	0.573966	CSTF3	3	3	1.75894	2.00019	0.221	0.655608	40 days
CTBP1	-0.117805	0.921589	CTBP1	3	3	1.85963	2.45074	0.18	0.744727	40 days
CTBP2	-0.306829	0.808417	CTBP2	3	3	17.4728	2.58118	0.000946	3.02411	40 days
CTNNA1	-0.163347	0.892951	CTNNA1	3	3	5.07047	2.00019	0.0368	1.43415	40 days
CTNNA2	0.0766342	1.05455	CTNNA2	3	3	-0.549354	2.01789	0.637	0.195861	40 days
CTNNB1	-0.0770054	0.948023	CTNNB1	3	3	2.28429	3.72489	0.0893	1.04915	40 days
CTNNBL1	0.0607231	1.04299	CTNNBL1	3	3	-0.910211	2.00248	0.459	0.338187	40 days
CTNND1	-0.0734822	0.950341	CTNND1	3	3	2.79581	2.20461	0.0966	1.01502	40 days
CTNND2;PKP4	-0.0706222	0.952227	CTNND2;PKP4	3	3	1.45152	2.37154	0.265	0.576754	40 days
CTPS1	-0.0363908	0.975091	CTPS1	3	3	0.553403	2.95595	0.619	0.208309	40 days
CTPS2	0.929033	1.904	CTPS2	3	3	-3.29571	3.42258	0.0378	1.42251	40 days
CTSA	0.00171046	1.00119	CTSA	3	3	-0.0230873	2.02649	0.984	0.0070049	40 days
CTSB	-0.0441113	0.969887	CTSB	3	3	0.858768	2.18823	0.474	0.324222	40 days
CTSC	0.0548306	1.03874	CTSC	3	3	-3.19854	3.96185	0.0334	1.47625	40 days
CTSD	0.0252089	1.01763	CTSD	3	3	-0.517314	3.98971	0.632	0.199283	40 days
CTTN	0.0668436	1.04742	CTTN	3	3	-2.05852	2.2751	0.16	0.79588	40 days
CUL1	0.0628647	1.04454	CUL1	3	3	-0.432092	2.35552	0.702	0.153663	40 days
CUL3	0.207306	1.15453	CUL3	3	3	-7.80744	2.37615	0.00955	2.02	40 days
CUL4B	0.368333	1.29086	CUL4B	3	3	-7.45772	2.06451	0.016	1.79588	40 days
CUL5	-0.31231	0.805351	CUL5	3	3	4.0025	3.91173	0.0168	1.77469	40 days
CWC15	0.0207462	1.01448	CWC15	3	3	-0.448914	3.87279	0.677	0.169411	40 days
CXADR	0.330127	1.25712	CXADR	3	3	-115.135	3.995	3.48e-08	7.45842	40 days
CYB5B	0.236056	1.17777	CYB5B	3	3	-4.98283	2.74938	0.0191	1.71897	40 days
CYB5R1	0.0360112	1.02528	CYB5R1	3	3	-0.716876	2.45243	0.536	0.270835	40 days
CYB5R3	0.270118	1.20591	CYB5R3	3	3	-44.9998	3.93011	1.77e-06	5.75203	40 days
CYC1	0.221817	1.1662	CYC1	3	3	-4.58809	2.03532	0.0429	1.36754	40 days
CYCS	0.060641	1.04293	CYCS	3	3	-1.77908	3.36544	0.163	0.787812	40 days
CYFIP2	0.0219086	1.0153	CYFIP2	3	3	-0.432743	3.02137	0.694	0.158641	40 days
CYP51A1	0.362529	1.28568	CYP51A1	3	3	-12.5589	2.16226	0.00464	2.33348	40 days
DAK;TKFC	-0.204215	0.868011	DAK;TKFC	3	3	3.29677	3.5162	0.0363	1.44009	40 days
DARS	-0.325003	0.798297	DARS	3	3	31.6563	2.01902	0.000945	3.02457	40 days
DAZAP1	0.0466335	1.03285	DAZAP1	3	3	-3.40481	3.51964	0.0331	1.48017	40 days
DBI	0.0855377	1.06108	DBI	3	3	-4.5448	3.99688	0.0105	1.97881	40 days
DBN1	-0.037062	0.974638	DBN1	3	3	2.41873	3.76672	0.0768	1.11464	40 days
DBNL	-0.0782549	0.947203	DBNL	3	3	9.93971	2.04985	0.00918	2.03716	40 days
DCAF7	-0.268546	0.830156	DCAF7	3	3	8.08778	2.41552	0.00835	2.07831	40 days
DCAKD	-0.429623	0.742456	DCAKD	3	3	3.69427	2.57467	0.0444	1.35262	40 days
DCC	0.812635	1.75642	DCC	3	3	-17.537	3.92847	7.06e-05	4.1512	40 days
DCK	-0.182274	0.881313	DCK	3	3	1.87616	2.66523	0.169	0.772113	40 days
DCLK1	0.321287	1.24944	DCLK1	3	3	-5.76159	3.13343	0.00921	2.03574	40 days
DCPS	-0.0614084	0.958328	DCPS	3	3	0.32036	2.40452	0.774	0.111259	40 days
DCTN1	0.139074	1.1012	DCTN1	3	3	-2.04365	2.01413	0.177	0.752027	40 days
DCTN2	0.00355896	1.00247	DCTN2	3	3	-0.504769	2.01941	0.663	0.178486	40 days
DCTN3	-0.022917	0.984241	DCTN3	3	3	0.0693477	3.15956	0.949	0.0227338	40 days
DCTN4	0.194191	1.14408	DCTN4	3	3	-3.03428	2.39528	0.0748	1.1261	40 days
DCTPP1	0.638785	1.55702	DCTPP1	3	3	-5.41352	2.68741	0.0163	1.78781	40 days
DCUN1D1	0.00761735	1.00529	DCUN1D1	3	3	-0.184753	3.9169	0.863	0.0639892	40 days
DCX	0.278103	1.2126	DCX	3	3	-1.91289	2.10265	0.19	0.721246	40 days
DCXR	-0.151114	0.900555	DCXR	3	3	4.50233	2.99775	0.0205	1.68825	40 days
DDAH1	-0.510931	0.701769	DDAH1	3	3	3.25448	3.82005	0.0334	1.47625	40 days
DDAH2	-0.0806887	0.945606	DDAH2	3	3	2.37296	2.00165	0.141	0.850781	40 days
DDB1	-0.116585	0.922368	DDB1	3	3	6.61182	3.39594	0.00474	2.32422	40 days
DDC	-1.18971	0.438391	DDC	3	3	41.4891	3.59029	6.04e-06	5.21896	40 days
DDOST	-0.0257348	0.98232	DDOST	3	3	1.43894	2.84291	0.251	0.600326	40 days
DDRGK1	0.297681	1.22917	DDRGK1	3	3	-8.62592	2.30741	0.00836	2.07779	40 days
DDT;DDTL	0.34338	1.26873	DDT;DDTL	3	3	-14.3848	2.6171	0.00146	2.83565	40 days
DDX1	-0.0778241	0.947486	DDX1	3	3	7.26987	2.6419	0.00813	2.08991	40 days
DDX17	-0.0240021	0.983501	DDX17	3	3	0.985715	2.93113	0.398	0.400117	40 days
DDX19A	0.0108339	1.00754	DDX19A	3	3	-2.2654	2.25965	0.137	0.863279	40 days
DDX21	0.169825	1.12492	DDX21	3	3	-0.600067	2.58204	0.597	0.224026	40 days
DDX23	-0.0205833	0.985834	DDX23	3	3	0.641597	2.53517	0.574	0.241088	40 days
DDX39A	0.0033491	1.00232	DDX39A	3	3	-0.028492	2.04399	0.98	0.00877392	40 days
DDX39B	0.0583076	1.04124	DDX39B	3	3	-1.68834	2.44127	0.21	0.677781	40 days
DDX3X	-0.00183589	0.998728	DDX3X	3	3	0.0387726	2.00071	0.973	0.0118872	40 days
DDX42	-0.13146	0.912907	DDX42	3	3	1.01896	3.95068	0.367	0.435334	40 days
DDX46	0.0728854	1.05182	DDX46	3	3	-0.779999	3.09391	0.491	0.308919	40 days
DDX5	-0.0523885	0.964338	DDX5	3	3	2.90965	3.45039	0.0523	1.2815	40 days
DDX50	0.0865227	1.06181	DDX50	3	3	-0.577314	3.36213	0.6	0.221849	40 days
DDX6	0.0800175	1.05703	DDX6	3	3	-2.59206	2.13457	0.114	0.943095	40 days
DECR1	-0.139155	0.908051	DECR1	3	3	6.72211	3.90752	0.00277	2.55752	40 days
DEK	0.0897938	1.06422	DEK	3	3	-1.40575	2.01174	0.294	0.531653	40 days
DENR	0.0096264	1.00669	DENR	3	3	-0.257088	3.87888	0.81	0.091515	40 days
DFFA	-0.225395	0.855361	DFFA	3	3	2.15441	3.58719	0.105	0.978811	40 days
DHRS1	-0.654585	0.635258	DHRS1	3	3	6.43489	2.18168	0.0187	1.72816	40 days
DHRS7	-0.328359	0.796442	DHRS7	3	3	1.95607	3.9238	0.123	0.910095	40 days
DHX15	-0.0920329	0.9382	DHX15	3	3	2.55939	2.78831	0.0896	1.04769	40 days
DHX36	-0.117843	0.921565	DHX36	3	3	1.44125	2.62538	0.257	0.590067	40 days
DHX9	0.0415051	1.02919	DHX9	3	3	-8.10682	2.82166	0.00489	2.31069	40 days
DIABLO	-0.104866	0.929891	DIABLO	3	3	3.43515	2.92333	0.0431	1.36552	40 days
DICER1	0.392708	1.31286	DICER1	3	3	-3.78269	3.99959	0.0194	1.7122	40 days
DIS3	-0.00852512	0.994108	DIS3	3	3	0.323988	3.55285	0.764	0.116907	40 days
DKC1	-0.188168	0.87772	DKC1	3	3	1.2043	2.24684	0.34	0.468521	40 days
DKFZp566H1924;NPTN	-0.282893	0.821941	DKFZp566H1924;NPTN	3	3	1.90908	2.62537	0.165	0.782516	40 days
DLAT	0.0756551	1.05384	DLAT	3	3	-6.60107	2.00297	0.0221	1.65561	40 days
DLD	0.137186	1.09976	DLD	3	3	-2.82509	2.02603	0.104	0.982967	40 days
DLG1	-0.189575	0.876864	DLG1	3	3	2.16548	2.22664	0.15	0.823909	40 days
DLG3	0.266369	1.20278	DLG3	3	3	-2.51684	2.31109	0.111	0.954677	40 days
DLG4	-0.00395234	0.997264	DLG4	3	3	0.0781855	3.89448	0.942	0.0259491	40 days
DLGAP4	-0.0295573	0.979721	DLGAP4	3	3	0.409759	2.94621	0.71	0.148742	40 days
DLST	0.195998	1.14552	DLST	3	3	-6.49129	3.51918	0.00447	2.34969	40 days
DNAJA1	-0.0323426	0.977831	DNAJA1	3	3	0.773481	3.47503	0.488	0.31158	40 days
DNAJA2	-0.198168	0.871657	DNAJA2	3	3	6.69141	2.58576	0.0107	1.97062	40 days
DNAJB1	-0.0926923	0.937771	DNAJB1	3	3	2.50372	2.08498	0.124	0.906578	40 days
DNAJB11	-0.0476518	0.96751	DNAJB11	3	3	1.21009	2.59584	0.325	0.488117	40 days
DNAJC10	0.0407603	1.02866	DNAJC10	3	3	-1.68853	2.41581	0.211	0.675718	40 days
DNAJC11	0.105791	1.07608	DNAJC11	3	3	-1.23497	2.00039	0.342	0.465974	40 days
DNAJC7	-0.17932	0.883119	DNAJC7	3	3	5.61364	2.25709	0.0229	1.64016	40 days
DNAJC8	0.145444	1.10607	DNAJC8	3	3	-1.84855	2.1849	0.195	0.709965	40 days
DNAJC9	0.126182	1.0914	DNAJC9	3	3	-0.815707	2.37502	0.488	0.31158	40 days
DNASE2	0.218465	1.1635	DNASE2	3	3	-7.13198	3.7733	0.00254	2.59517	40 days
DNM1L	0.209612	1.15638	DNM1L	3	3	-2.46701	2.61711	0.103	0.987163	40 days
DNM2	-0.032511	0.977717	DNM2	3	3	0.263624	2.04071	0.816	0.0883098	40 days
DOCK7	0.570715	1.48526	DOCK7	3	3	-1.78581	2.01393	0.215	0.667562	40 days
DPF2	0.0191256	1.01335	DPF2	3	3	-0.181324	3.02513	0.868	0.0614803	40 days
DPM3	-0.198242	0.871612	DPM3	3	3	2.79158	2.02485	0.106	0.974694	40 days
DPP3	0.00209311	1.00145	DPP3	3	3	-0.0919099	2.47831	0.934	0.0296531	40 days
DPP7	-0.134434	0.911027	DPP7	3	3	0.807556	3.06019	0.477	0.321482	40 days
DPYSL2	-0.0591615	0.959822	DPYSL2	3	3	1.78331	3.16779	0.168	0.774691	40 days
DPYSL3	0.308313	1.23826	DPYSL3	3	3	-11.1603	2.00742	0.00783	2.10624	40 days
DPYSL4	0.351275	1.27569	DPYSL4	3	3	-0.860609	2.26911	0.471	0.326979	40 days
DPYSL5	0.204623	1.15239	DPYSL5	3	3	-14.0017	3.19617	0.000563	3.24949	40 days
DR1	0.0203449	1.0142	DR1	3	3	-0.469288	3.69417	0.665	0.177178	40 days
DRAP1	0.0352309	1.02472	DRAP1	3	3	-0.669014	3.85257	0.541	0.266803	40 days
DRG1	-0.333268	0.793736	DRG1	3	3	26.0236	2.67737	0.000269	3.57025	40 days
DSTN	0.364852	1.28775	DSTN	3	3	-11.0421	2.02098	0.00781	2.10735	40 days
DTD1	0.153105	1.11196	DTD1	3	3	-1.97688	3.47426	0.13	0.886057	40 days
DTX3	0.136913	1.09955	DTX3	3	3	-3.32936	2.02343	0.0783	1.10624	40 days
DUSP3	0.205893	1.1534	DUSP3	3	3	-1.85128	2.59823	0.175	0.756962	40 days
DUT	-0.54259	0.686537	DUT	3	3	1.61301	2.00807	0.248	0.605548	40 days
DYNC1H1	-0.0947054	0.936463	DYNC1H1	3	3	73.2624	2.81968	1.04e-05	4.98297	40 days
DYNC1I2	-0.00300201	0.997921	DYNC1I2	3	3	0.0923482	2.09423	0.935	0.0291884	40 days
DYNC1LI1	0.0703152	1.04995	DYNC1LI1	3	3	-2.7504	2.41461	0.09	1.04576	40 days
DYNC1LI2	-0.265137	0.83212	DYNC1LI2	3	3	2.76241	2.50668	0.0856	1.06753	40 days
DYNLL1	-0.00631139	0.995635	DYNLL1	3	3	0.095431	3.83616	0.929	0.0319843	40 days
DYNLL2	0.0788322	1.05616	DYNLL2	3	3	-1.98505	3.17049	0.136	0.866461	40 days
DYNLRB1;DYNLRB2	-0.132352	0.912343	DYNLRB1;DYNLRB2	3	3	6.57778	2.01643	0.0219	1.65956	40 days
DYNLT1	0.186169	1.13774	DYNLT1	3	3	-1.33128	2.47774	0.292	0.534617	40 days
ECH1	0.228644	1.17173	ECH1	3	3	-1.84472	2.45667	0.182	0.739929	40 days
ECHS1	0.00689573	1.00479	ECHS1	3	3	-0.168319	3.53836	0.876	0.0574959	40 days
EDC4	0.0778766	1.05546	EDC4	3	3	-1.05684	2.56034	0.38	0.420216	40 days
EDF1	-0.0202874	0.986036	EDF1	3	3	0.515297	3.45962	0.637	0.195861	40 days
EEA1	-0.0507905	0.965407	EEA1	3	3	0.417757	2.0386	0.716	0.145087	40 days
EEF1A1;EEF1A1P5	0.0226991	1.01586	EEF1A1;EEF1A1P5	3	3	-2.758	3.27043	0.0638	1.19518	40 days
EEF1A2	1.04791	2.06753	EEF1A2	3	3	-7.43289	3.18573	0.00409	2.38828	40 days
EEF1B2	-0.0757248	0.948865	EEF1B2	3	3	9.67539	3.95329	0.000676	3.17005	40 days
EEF1D	-0.142814	0.905751	EEF1D	3	3	6.162	2.09966	0.0225	1.64782	40 days
EEF1E1;EEF1E1-BLOC1S5	0.347132	1.27203	EEF1E1;EEF1E1-BLOC1S5	3	3	-1.98107	2.00165	0.186	0.730487	40 days
EEF1G	0.0615701	1.0436	EEF1G	3	3	-20.4658	2.42455	0.000894	3.04866	40 days
EEF2	-0.0175875	0.987883	EEF2	3	3	1.56136	3.35299	0.207	0.68403	40 days
EFHD2;EFHD1	-0.108329	0.927662	EFHD2;EFHD1	3	3	1.72502	2.00663	0.226	0.645892	40 days
EFNB3	-0.635823	0.643574	EFNB3	3	3	19.8186	2.11709	0.00193	2.71444	40 days
EFTUD2	-0.0873495	0.94125	EFTUD2	3	3	3.55562	2.5133	0.0502	1.2993	40 days
EHD1	0.300782	1.23181	EHD1	3	3	-8.16433	2.53498	0.00696	2.15739	40 days
EIF1	0.0596156	1.04219	EIF1	3	3	-1.34385	3.25753	0.265	0.576754	40 days
EIF1AX;EIF1AY	0.416565	1.33475	EIF1AX;EIF1AY	3	3	-4.96796	2.10571	0.0344	1.46344	40 days
EIF2A	0.127115	1.09211	EIF2A	3	3	-0.831075	3.62801	0.457	0.340084	40 days
EIF2AK2	-0.0356343	0.975603	EIF2AK2	3	3	1.94478	3.33018	0.138	0.860121	40 days
EIF2B1	-0.270502	0.829031	EIF2B1	3	3	6.06925	2.63747	0.0129	1.88941	40 days
EIF2B3	0.254419	1.19285	EIF2B3	3	3	-4.52066	3.95884	0.0109	1.96257	40 days
EIF2S1	-0.00818084	0.994346	EIF2S1	3	3	0.237196	3.51368	0.826	0.08302	40 days
EIF2S2	0.0444612	1.0313	EIF2S2	3	3	-1.0909	2.2004	0.38	0.420216	40 days
EIF2S3;EIF2S3L	-0.12807	0.915055	EIF2S3;EIF2S3L	3	3	7.16273	3.83802	0.00235	2.62893	40 days
EIF3A	-0.163494	0.89286	EIF3A	3	3	5.16366	3.12073	0.0128	1.89279	40 days
EIF3B	-0.265259	0.832049	EIF3B	3	3	4.43843	2.51112	0.0306	1.51428	40 days
EIF3C;EIF3CL	-0.0227774	0.984336	EIF3C;EIF3CL	3	3	0.675718	2.79651	0.551	0.258848	40 days
EIF3D	0.177362	1.13081	EIF3D	3	3	-2.35647	2.14023	0.134	0.872895	40 days
EIF3E	-0.112154	0.925206	EIF3E	3	3	2.64791	2.6801	0.0869	1.06098	40 days
EIF3F	-0.0187747	0.987071	EIF3F	3	3	0.2272	2.00833	0.841	0.075204	40 days
EIF3H	-0.0449978	0.969291	EIF3H	3	3	5.6968	3.7544	0.00567	2.24642	40 days
EIF3I	-0.0320916	0.978001	EIF3I	3	3	0.8788	2.10278	0.468	0.329754	40 days
EIF3J	0.164754	1.12097	EIF3J	3	3	-5.49293	3.749	0.00645	2.19044	40 days
EIF3K	-0.00516633	0.996425	EIF3K	3	3	0.108902	3.87686	0.919	0.0366845	40 days
EIF3L	-0.15258	0.89964	EIF3L	3	3	5.52983	2.47674	0.019	1.72125	40 days
EIF3M	-0.0382424	0.973841	EIF3M	3	3	1.55305	3.2165	0.212	0.673664	40 days
EIF4A1	-0.107485	0.928205	EIF4A1	3	3	1.84044	3.89398	0.141	0.850781	40 days
EIF4A2	0.083652	1.0597	EIF4A2	3	3	-3.80884	2.00686	0.0622	1.20621	40 days
EIF4A3	0.077269	1.05502	EIF4A3	3	3	-3.52885	3.99579	0.0243	1.61439	40 days
EIF4B	0.0168291	1.01173	EIF4B	3	3	-0.345641	2.37292	0.758	0.120331	40 days
EIF4E	0.211237	1.15768	EIF4E	3	3	-4.37825	2.70072	0.0273	1.56384	40 days
EIF4G1	0.134106	1.09741	EIF4G1	3	3	-1.32304	3.91443	0.258	0.58838	40 days
EIF4G2	0.0708723	1.05035	EIF4G2	3	3	-1.97796	3.85917	0.122	0.91364	40 days
EIF4H	-0.144408	0.904751	EIF4H	3	3	3.88196	2.07959	0.0567	1.24642	40 days
EIF5	-0.0577169	0.960783	EIF5	3	3	1.23126	3.97517	0.286	0.543634	40 days
EIF5A;EIF5AL1;EIF5A2	0.0242319	1.01694	EIF5A;EIF5AL1;EIF5A2	3	3	-2.77865	2.88983	0.0721	1.14206	40 days
EIF5B	-0.594317	0.662358	EIF5B	3	3	1.55421	2.05894	0.257	0.590067	40 days
EIF6	-0.290808	0.817444	EIF6	3	3	10.7194	3.78501	0.000572	3.2426	40 days
ELAVL1	0.00885234	1.00615	ELAVL1	3	3	-0.217926	2.35671	0.845	0.0731433	40 days
ELAVL2	-0.333657	0.793522	ELAVL2	3	3	7.00699	2.75248	0.00786	2.10458	40 days
ELAVL3	0.149663	1.10931	ELAVL3	3	3	-8.68883	2.72374	0.00461	2.3363	40 days
ELAVL4	0.0745784	1.05305	ELAVL4	3	3	-0.897549	2.06057	0.462	0.335358	40 days
ELMOD2	0.33093	1.25782	ELMOD2	3	3	-0.598275	3.95552	0.582	0.235077	40 days
ELP3	0.0986192	1.07075	ELP3	3	3	-1.73417	2.23526	0.212	0.673664	40 days
EMC1	-0.102339	0.931522	EMC1	3	3	5.69793	2.36917	0.0197	1.70553	40 days
EMC7	-0.398344	0.758729	EMC7	3	3	1.39099	2.53388	0.274	0.562249	40 days
EMD	-0.385868	0.765318	EMD	3	3	4.62682	2.38779	0.0308	1.51145	40 days
EML4	0.0841768	1.06008	EML4	3	3	-1.68307	3.26312	0.184	0.735182	40 days
ENAH	-0.107713	0.928058	ENAH	3	3	3.15582	2.01225	0.0868	1.06148	40 days
ENO1	-0.0634519	0.956972	ENO1	3	3	11.3723	2.2712	0.00476	2.32239	40 days
ENO2	0.0645545	1.04576	ENO2	3	3	-2.25395	2.02736	0.151	0.821023	40 days
ENO3	0.638635	1.55686	ENO3	3	3	-3.80984	2.01744	0.0617	1.20971	40 days
ENOPH1	-0.334833	0.792876	ENOPH1	3	3	7.23878	2.55554	0.00912	2.04001	40 days
ENY2	-0.15278	0.899516	ENY2	3	3	1.15768	3.22943	0.325	0.488117	40 days
EPB41	0.536731	1.45068	EPB41	3	3	-4.11152	2.1413	0.0484	1.31515	40 days
EPB41L1	0.0237949	1.01663	EPB41L1	3	3	-0.18214	2.90516	0.867	0.0619809	40 days
EPB41L3	-0.318117	0.802116	EPB41L3	3	3	1.42716	2.04686	0.287	0.542118	40 days
EPHB2	0.246896	1.18665	EPHB2	3	3	-3.88574	3.79458	0.0196	1.70774	40 days
EPHX2	-0.108218	0.927733	EPHX2	3	3	3.13661	3.9951	0.035	1.45593	40 days
EPM2AIP1	0.137166	1.09974	EPM2AIP1	3	3	-3.20589	2.04364	0.0827	1.08249	40 days
EPN1	-0.00111189	0.99923	EPN1	3	3	0.0167655	2.18457	0.988	0.00524306	40 days
EPRS	-0.0169998	0.988286	EPRS	3	3	0.33778	2.18849	0.765	0.116339	40 days
EPS15L1	-0.117933	0.921507	EPS15L1	3	3	1.13778	2.02268	0.372	0.429457	40 days
ERC1	0.118959	1.08595	ERC1	3	3	-1.04519	3.68749	0.36	0.443697	40 days
ERGIC1	-0.228849	0.853315	ERGIC1	3	3	3.67046	2.00012	0.0669	1.17457	40 days
ERH	0.0568615	1.0402	ERH	3	3	-1.82428	2.6112	0.179	0.747147	40 days
ERLIN1	-0.042231	0.971152	ERLIN1	3	3	0.38827	3.99648	0.718	0.143876	40 days
ERLIN2	-0.165194	0.891808	ERLIN2	3	3	6.65588	2.17551	0.0175	1.75696	40 days
ERO1L	0.05816	1.04114	ERO1L	3	3	-2.71967	2.23823	0.0999	1.00043	40 days
ERP29	0.204309	1.15213	ERP29	3	3	-18.8887	2.33537	0.00132	2.87943	40 days
ERP44	0.0261672	1.0183	ERP44	3	3	-1.7288	2.00237	0.226	0.645892	40 days
ESD	-0.0537079	0.963457	ESD	3	3	1.42161	3.99023	0.228	0.642065	40 days
ESYT1	0.015268	1.01064	ESYT1	3	3	-0.270416	2.17814	0.81	0.091515	40 days
ETF1	0.087237	1.06233	ETF1	3	3	-1.53242	2.00051	0.265	0.576754	40 days
ETFA	0.0120916	1.00842	ETFA	3	3	-0.161694	3.47609	0.88	0.0555173	40 days
ETFB	-0.147178	0.903015	ETFB	3	3	2.65139	3.49225	0.0655	1.18376	40 days
EWSR1	-0.053242	0.963768	EWSR1	3	3	3.20127	2.60094	0.06	1.22185	40 days
EXOSC10	-0.472098	0.720916	EXOSC10	3	3	5.53883	3.99603	0.00521	2.28316	40 days
EZR	-0.744919	0.596701	EZR	3	3	20.644	3.40672	0.000106	3.97469	40 days
FABP5	0.313981	1.24313	FABP5	3	3	-14.5408	2.02265	0.00449	2.34775	40 days
FABP7	-0.632308	0.645144	FABP7	3	3	8.77359	2.0934	0.0111	1.95468	40 days
FADS2	-0.00473903	0.996721	FADS2	3	3	0.0667203	3.05758	0.951	0.0218195	40 days
FAF2	-0.0665276	0.954934	FAF2	3	3	5.57645	2.53235	0.0176	1.75449	40 days
FAHD1	0.44303	1.35946	FAHD1	3	3	-6.25738	3.51028	0.00509	2.29328	40 days
FAHD2A;FAHD2B	-0.0305062	0.979077	FAHD2A;FAHD2B	3	3	1.95105	2.78939	0.153	0.815309	40 days
FAM127A;FAM127C;FAM127B	-2.07894	0.236688	FAM127A;FAM127C;FAM127B	3	3	45.1103	2.66112	6.49e-05	4.18776	40 days
FAM162A	-0.195962	0.872991	FAM162A	3	3	8.54297	2.00826	0.0133	1.87615	40 days
FAM175B	-0.168371	0.889847	FAM175B	3	3	1.47777	2.00809	0.277	0.55752	40 days
FAM195B	-0.0315959	0.978337	FAM195B	3	3	1.32709	3.98623	0.255	0.59346	40 days
FAM213A	0.129244	1.09372	FAM213A	3	3	-4.97217	2.13965	0.0332	1.47886	40 days
FAM49B	0.276082	1.2109	FAM49B	3	3	-14.5551	3.39435	0.000354	3.451	40 days
FAM96B	-0.0520465	0.964567	FAM96B	3	3	0.280222	3.03244	0.797	0.0985417	40 days
FAM98B	-0.0735739	0.950281	FAM98B	3	3	1.33745	2.71588	0.282	0.549751	40 days
FARP1	-0.130048	0.913801	FARP1	3	3	1.89219	3.54425	0.141	0.850781	40 days
FARSA	-0.0248528	0.982921	FARSA	3	3	1.73919	3.20059	0.175	0.756962	40 days
FARSB	0.0859934	1.06142	FARSB	3	3	-2.09918	2.20322	0.159	0.798603	40 days
FASN	0.129045	1.09357	FASN	3	3	-15.589	2.48815	0.00152	2.81816	40 days
FAU	0.0820341	1.05851	FAU	3	3	-3.13618	2.02241	0.0872	1.05948	40 days
FBL	-0.115341	0.923164	FBL	3	3	3.35178	2.38442	0.0615	1.21112	40 days
FBXO22	0.255423	1.19369	FBXO22	3	3	-1.60265	2.24075	0.237	0.625252	40 days
FDFT1	-0.0767405	0.948197	FDFT1	3	3	0.625724	3.8798	0.566	0.247184	40 days
FDPS	0.0645454	1.04576	FDPS	3	3	-1.80646	2.10206	0.206	0.686133	40 days
FEN1	-0.085149	0.942687	FEN1	3	3	0.481448	2.0117	0.677	0.169411	40 days
FERMT2	0.251884	1.19076	FERMT2	3	3	-1.15066	3.99394	0.314	0.50307	40 days
FH	0.193023	1.14316	FH	3	3	-25.6697	2.01449	0.00146	2.83565	40 days
FHL1	0.240256	1.1812	FHL1	3	3	-4.58732	3.12788	0.0178	1.74958	40 days
FIBP	0.332973	1.25961	FIBP	3	3	-5.81685	2.77878	0.0125	1.90309	40 days
FKBP10	0.0673014	1.04775	FKBP10	3	3	-22.6166	2.95427	0.00021	3.67778	40 days
FKBP1A	0.155582	1.11387	FKBP1A	3	3	-3.9279	2.96179	0.0301	1.52143	40 days
FKBP2	0.137081	1.09968	FKBP2	3	3	-0.99925	3.50129	0.382	0.417937	40 days
FKBP3	-0.124659	0.917221	FKBP3	3	3	7.77064	2.08108	0.0144	1.84164	40 days
FKBP4	-0.145424	0.904113	FKBP4	3	3	12.1473	2.16473	0.00496	2.30452	40 days
FKBP5	0.0922696	1.06605	FKBP5	3	3	-4.37986	3.62748	0.0147	1.83268	40 days
FKBP7	-0.0494639	0.966295	FKBP7	3	3	3.28033	3.5772	0.0359	1.44491	40 days
FKBP8	-0.131545	0.912854	FKBP8	3	3	2.02178	2.0591	0.177	0.752027	40 days
FLNA	-0.376005	0.770568	FLNA	3	3	25.715	3.50144	4.08e-05	4.38934	40 days
FLNB	-0.651426	0.636651	FLNB	3	3	29.6207	2.00145	0.00113	2.94692	40 days
FLNC	-0.168439	0.889805	FLNC	3	3	3.25557	3.59261	0.0365	1.43771	40 days
FLOT1	0.219381	1.16423	FLOT1	3	3	-5.13774	2.9602	0.0148	1.82974	40 days
FLOT2	0.267846	1.20401	FLOT2	3	3	-2.56392	3.98517	0.0626	1.20343	40 days
FLYWCH2;FLYWCH1	0.344887	1.27005	FLYWCH2;FLYWCH1	3	3	-4.71341	2.42919	0.0285	1.54516	40 days
FMR1	-0.195206	0.873448	FMR1	3	3	8.88565	3.88632	0.00101	2.99568	40 days
FN3K	0.106829	1.07686	FN3K	3	3	-0.944783	2.34424	0.432	0.364516	40 days
FNBP1L	-0.000751474	0.999479	FNBP1L	3	3	0.0122054	3.95852	0.991	0.00392635	40 days
FNTA	0.178453	1.13167	FNTA	3	3	-2.25634	2.84079	0.114	0.943095	40 days
FSCN1	-0.0266928	0.981668	FSCN1	3	3	3.25268	2.94677	0.0486	1.31336	40 days
FSD1	-0.0260651	0.982095	FSD1	3	3	0.119535	3.128	0.912	0.0400052	40 days
FTO	0.00657643	1.00457	FTO	3	3	-0.0971695	3.24397	0.928	0.032452	40 days
FUBP1	0.00535873	1.00372	FUBP1	3	3	-0.294039	3.67839	0.785	0.10513	40 days
FUBP3	-0.0893853	0.939923	FUBP3	3	3	3.62371	2.14788	0.0614	1.21183	40 days
FUCA1	0.514845	1.42884	FUCA1	3	3	-4.72666	3.45603	0.013	1.88606	40 days
FUS	0.11456	1.08264	FUS	3	3	-3.24994	2.46942	0.0624	1.20482	40 days
FXR1	-0.0507314	0.965447	FXR1	3	3	0.855075	3.14085	0.453	0.343902	40 days
FXR2	0.0479102	1.03377	FXR2	3	3	-0.476517	3.20358	0.664	0.177832	40 days
FXYD6	0.259494	1.19706	FXYD6	3	3	-4.19606	3.78417	0.0154	1.81248	40 days
G3BP1	-0.0640544	0.956572	G3BP1	3	3	1.21322	3.99292	0.292	0.534617	40 days
G3BP2	0.0492739	1.03474	G3BP2	3	3	-5.6903	3.78986	0.00554	2.25649	40 days
G6PD	-0.00158158	0.998904	G6PD	3	3	0.0270914	2.66876	0.98	0.00877392	40 days
GAA	-0.160055	0.894991	GAA	3	3	1.62134	2.37231	0.227	0.643974	40 days
GABARAPL2	-0.644889	0.639542	GABARAPL2	3	3	2.27748	2.01578	0.149	0.826814	40 days
GABRA3	0.185228	1.137	GABRA3	3	3	-4.37999	2.53717	0.0309	1.51004	40 days
GALC	-0.188011	0.877815	GALC	3	3	11.1058	2.66037	0.00265	2.57675	40 days
GALK1	0.0675042	1.0479	GALK1	3	3	-0.896924	3.99214	0.421	0.375718	40 days
GALNT2	0.109418	1.07879	GALNT2	3	3	-1.97657	2.78212	0.15	0.823909	40 days
GANAB	-0.239031	0.847314	GANAB	3	3	75.4677	2.01541	0.000166	3.77989	40 days
GAP43	0.387954	1.30854	GAP43	3	3	-10.3821	2.89856	0.00221	2.65561	40 days
GAPDH	0.0358697	1.02517	GAPDH	3	3	-1.7431	2.70155	0.19	0.721246	40 days
GARS	-0.0519649	0.964622	GARS	3	3	13.0339	3.00659	0.000965	3.01547	40 days
GART	-0.0638819	0.956686	GART	3	3	1.67354	2.7506	0.201	0.696804	40 days
GBE1	0.675389	1.59703	GBE1	3	3	-14.5698	2.57193	0.00153	2.81531	40 days
GCA	-0.0335832	0.976991	GCA	3	3	0.645507	3.19446	0.562	0.250264	40 days
GCN1L1	0.150129	1.10967	GCN1L1	3	3	-1.55774	3.12318	0.214	0.669586	40 days
GCSH	-0.171579	0.88787	GCSH	3	3	1.86347	2.41926	0.181	0.742321	40 days
GDAP1	-0.0128477	0.991134	GDAP1	3	3	0.131043	3.42551	0.903	0.0443122	40 days
GDAP1L1	0.420321	1.33823	GDAP1L1	3	3	-30.193	2.00904	0.00107	2.97062	40 days
GDI1	-0.0583674	0.96035	GDI1	3	3	4.578	2.02242	0.0436	1.36051	40 days
GDI2	-0.0866998	0.941674	GDI2	3	3	3.92427	2.83914	0.0325	1.48812	40 days
GDPD1	-0.277638	0.824941	GDPD1	3	3	6.45847	3.99989	0.00296	2.52871	40 days
GEMIN5	0.0614914	1.04354	GEMIN5	3	3	-0.22564	3.61453	0.834	0.0788339	40 days
GFPT1	-0.579475	0.669207	GFPT1	3	3	13.4213	3.52109	0.000378	3.42251	40 days
GGH	0.220837	1.16541	GGH	3	3	-0.642948	3.976	0.555	0.255707	40 days
GLB1	-0.0835306	0.943745	GLB1	3	3	1.29666	2.51131	0.301	0.521434	40 days
GLG1	0.0379581	1.02666	GLG1	3	3	-1.49813	2.20573	0.262	0.581699	40 days
GLMN	0.084124	1.06004	GLMN	3	3	-1.33552	2.8575	0.278	0.555955	40 days
GLO1	-0.0485292	0.966922	GLO1	3	3	2.42163	3.94945	0.0735	1.13371	40 days
GLOD4	-0.020442	0.985931	GLOD4	3	3	1.81441	2.27096	0.196	0.707744	40 days
GLRX	0.179386	1.1324	GLRX	3	3	-1.87354	2.36615	0.182	0.739929	40 days
GLRX3	0.480289	1.39502	GLRX3	3	3	-20.6701	2.18528	0.00151	2.82102	40 days
GLRX5	-0.7371	0.599944	GLRX5	3	3	17.3008	3.85277	8.53e-05	4.06905	40 days
GLUD1	0.129037	1.09356	GLUD1	3	3	-2.28101	2.00492	0.15	0.823909	40 days
GLUL	-0.647185	0.638525	GLUL	3	3	29.6022	3.85747	1.08e-05	4.96658	40 days
GLYR1	-0.205517	0.867228	GLYR1	3	3	10.2178	2.36893	0.00517	2.28651	40 days
GMFB	-0.209649	0.864748	GMFB	3	3	3.12565	2.80471	0.0572	1.2426	40 days
GMPS	0.0416019	1.02926	GMPS	3	3	-0.586131	2.00944	0.617	0.209715	40 days
GNAI1	-0.156121	0.897435	GNAI1	3	3	6.80855	2.13258	0.0176	1.75449	40 days
GNAI2	-0.0385954	0.973602	GNAI2	3	3	1.81934	3.91839	0.144	0.841638	40 days
GNAI3	-0.137407	0.909152	GNAI3	3	3	6.77726	3.17886	0.00545	2.2636	40 days
GNAO1	-0.0596417	0.959502	GNAO1	6	6	0.0756549	9.89405	0.941	0.0264104	40 days
GNAQ	0.170185	1.1252	GNAQ	3	3	-1.58896	2.02609	0.251	0.600326	40 days
GNAS	0.211771	1.15811	GNAS	3	3	-2.24079	2.0403	0.152	0.818156	40 days
GNB1	0.00476188	1.00331	GNB1	3	3	-0.211875	2.68417	0.847	0.0721166	40 days
GNB2	-0.0920005	0.938221	GNB2	3	3	2.89662	3.52779	0.0515	1.28819	40 days
GNB2L1	-0.00433212	0.997002	GNB2L1	3	3	0.606262	2.12955	0.603	0.219683	40 days
GNG12	-0.256435	0.837154	GNG12	3	3	2.71883	2.47801	0.0895	1.04818	40 days
GNG2	-0.15141	0.90037	GNG2	3	3	0.64679	2.00175	0.584	0.233587	40 days
GNG3	0.0188152	1.01313	GNG3	3	3	-0.437919	2.69831	0.694	0.158641	40 days
GNL1	0.167321	1.12297	GNL1	3	3	-2.36727	2.06409	0.138	0.860121	40 days
GNPDA1	-0.192071	0.875348	GNPDA1	3	3	6.2001	2.38176	0.0161	1.79317	40 days
GNS	0.277637	1.21221	GNS	3	3	-6.52709	2.92526	0.00789	2.10292	40 days
GORASP2	-0.165538	0.891596	GORASP2	3	3	4.86471	2.00199	0.0397	1.40121	40 days
GOT1	0.0696047	1.04943	GOT1	3	3	-2.10494	2.98484	0.126	0.899629	40 days
GOT2	0.0889698	1.06361	GOT2	3	3	-8.6129	3.08059	0.00297	2.52724	40 days
GPC2	-0.107744	0.928038	GPC2	3	3	6.19524	2.08482	0.0227	1.64397	40 days
GPC4	0.0914101	1.06541	GPC4	3	3	-1.26661	2.30223	0.318	0.497573	40 days
GPD2	0.153502	1.11227	GPD2	3	3	-1.60883	2.01526	0.248	0.605548	40 days
GPHN	0.661249	1.58145	GPHN	3	3	-11.8886	3.4033	0.000686	3.16368	40 days
GPI	0.122405	1.08855	GPI	3	3	-6.25927	3.195	0.00681	2.16685	40 days
GPM6A	-0.643932	0.639966	GPM6A	3	3	16.6154	3.4123	0.000219	3.65956	40 days
GPR56;ADGRG1	0.261912	1.19907	GPR56;ADGRG1	3	3	-1.62356	2.79106	0.21	0.677781	40 days
GPRIN1	0.135464	1.09845	GPRIN1	3	3	-2.38572	2.00314	0.14	0.853872	40 days
GPS1	-0.0311001	0.978674	GPS1	3	3	1.02812	2.74965	0.386	0.413413	40 days
GPSM1	0.0867743	1.06199	GPSM1	3	3	-2.99969	2.38266	0.0771	1.11295	40 days
GPX1	-0.12895	0.914497	GPX1	3	3	1.50344	2.00625	0.271	0.567031	40 days
GPX4	-0.432418	0.741019	GPX4	3	3	30.6037	3.67334	1.47e-05	4.83268	40 days
GRB2	0.0091896	1.00639	GRB2	3	3	-0.32653	2.97602	0.766	0.115771	40 days
GRHPR	-0.053471	0.963615	GRHPR	3	3	3.28891	2.11629	0.0754	1.12263	40 days
GRN	-0.107655	0.928096	GRN	3	3	3.5374	2.18324	0.0628	1.20204	40 days
GSK3A	-0.204697	0.867721	GSK3A	3	3	3.07125	2.73708	0.0615	1.21112	40 days
GSK3B	-0.110499	0.926268	GSK3B	3	3	1.61178	2.30312	0.232	0.634512	40 days
GSPT1	0.00908821	1.00632	GSPT1	3	3	-0.506037	2.27159	0.658	0.181774	40 days
GSR	0.0740705	1.05268	GSR	3	3	-2.14307	2.09659	0.159	0.798603	40 days
GSS	0.282511	1.21631	GSS	3	3	-1.21183	2.01515	0.349	0.457175	40 days
GSTA4	-0.553992	0.681133	GSTA4	3	3	2.24575	2.00045	0.154	0.812479	40 days
GSTM3	0.702069	1.62684	GSTM3	3	3	-25.3755	3.03791	0.000123	3.91009	40 days
GSTO1	-0.864865	0.549098	GSTO1	3	3	25.5281	3.42001	5.03e-05	4.29843	40 days
GSTP1	-0.0877828	0.940968	GSTP1	3	3	2.47086	3.52844	0.0773	1.11182	40 days
GTF2F2	-0.10805	0.927841	GTF2F2	3	3	1.72956	2.09666	0.22	0.657577	40 days
GTF2I	0.034493	1.0242	GTF2I	3	3	-1.1373	2.97387	0.339	0.4698	40 days
GTF3C4	0.00718402	1.00499	GTF3C4	3	3	-0.0955745	2.00948	0.933	0.0301184	40 days
GTF3C5	-0.257394	0.836598	GTF3C5	3	3	3.19183	3.99353	0.0332	1.47886	40 days
GTPBP1	-0.407684	0.753832	GTPBP1	3	3	4.67193	2.00001	0.0429	1.36754	40 days
GUK1	-0.0433003	0.970432	GUK1	3	3	1.28325	2.22123	0.317	0.498941	40 days
H1F0	-0.013114	0.990951	H1F0	3	3	0.245257	3.48415	0.82	0.0861861	40 days
H1FX	0.289187	1.22195	H1FX	3	3	-6.78471	3.87779	0.00275	2.56067	40 days
H2AFV;H2AFZ	0.0900707	1.06442	H2AFV;H2AFZ	3	3	-1.40904	3.12868	0.25	0.60206	40 days
H2AFX;HIST1H2AA	-0.100856	0.932479	H2AFX;HIST1H2AA	3	3	0.24058	2.78583	0.826	0.08302	40 days
H2AFY	-0.0931861	0.93745	H2AFY	3	3	3.13259	2.42347	0.0691	1.16052	40 days
H2AFY2	-0.0688539	0.953395	H2AFY2	3	3	0.349312	3.85391	0.745	0.127844	40 days
H3F3B;HIST2H3A;H3F3A;HIST1H3A;HIST3H3;H3F3C	0.0797058	1.0568	H3F3B;HIST2H3A;H3F3A;HIST1H3A;HIST3H3;H3F3C	3	3	-1.71224	2.13664	0.221	0.655608	40 days
HACD3	-0.036654	0.974913	HACD3	3	3	0.754556	3.91655	0.493	0.307153	40 days
HADH	0.415048	1.33334	HADH	3	3	-6.49474	2.52309	0.0123	1.91009	40 days
HADHA	0.34298	1.26837	HADHA	3	3	-15.9523	3.99227	9.15e-05	4.03858	40 days
HADHB	0.446249	1.36249	HADHB	3	3	-5.95291	2.86459	0.0108	1.96658	40 days
HAGH	-0.350835	0.78413	HAGH	3	3	2.37622	2.27832	0.125	0.90309	40 days
HARS	-0.108451	0.927584	HARS	3	3	1.29362	2.0202	0.324	0.489455	40 days
HAT1	-0.0104448	0.992786	HAT1	3	3	0.0887439	2.01818	0.937	0.0282604	40 days
HCFC1	-0.102773	0.931242	HCFC1	3	3	2.18534	2.93004	0.119	0.924453	40 days
HDAC2	-0.00293471	0.997968	HDAC2	3	3	0.189925	3.88621	0.859	0.0660068	40 days
HDAC6	0.181837	1.13433	HDAC6	3	3	-1.35811	2.02327	0.306	0.514279	40 days
HDGF	-0.141458	0.906602	HDGF	3	3	4.66808	2.04671	0.0411	1.38616	40 days
HDGFRP2	-0.156781	0.897024	HDGFRP2	3	3	5.98278	2.19211	0.0215	1.66756	40 days
HDGFRP3	0.331606	1.25841	HDGFRP3	3	3	-13.5639	2.26488	0.00324	2.48945	40 days
HDHD2	-0.206436	0.866675	HDHD2	3	3	18.224	2.1939	0.00195	2.70997	40 days
HDLBP	-0.154346	0.89854	HDLBP	3	3	5.10726	2.97504	0.0148	1.82974	40 days
HEBP1	0.159124	1.11661	HEBP1	3	3	-13.0218	2.01061	0.00573	2.24185	40 days
HEBP2	0.037511	1.02634	HEBP2	3	3	-0.520869	2.029	0.654	0.184422	40 days
HECTD4	0.24943	1.18874	HECTD4	3	3	-5.8012	3.27403	0.00797	2.09854	40 days
HEXA	0.75438	1.68691	HEXA	3	3	-5.57282	3.99757	0.00509	2.29328	40 days
HEXB	0.454686	1.37048	HEXB	3	3	-3.9717	2.00378	0.0578	1.23807	40 days
HGS	0.107954	1.0777	HGS	3	3	-6.87201	2.03	0.0197	1.70553	40 days
HIBCH	-0.381042	0.767883	HIBCH	3	3	6.67636	3.70567	0.00342	2.46597	40 days
HINT1	0.415094	1.33339	HINT1	3	3	-36.6982	2.62402	0.000124	3.90658	40 days
HINT2	-0.168987	0.889467	HINT2	3	3	4.857	2.39435	0.0275	1.56067	40 days
HINT3	-0.0817209	0.94493	HINT3	3	3	4.15198	3.1356	0.0233	1.63264	40 days
HIP1	0.195708	1.14529	HIP1	3	3	-0.761068	2.23811	0.519	0.284833	40 days
HIST1H1B	0.44838	1.36451	HIST1H1B	3	3	-5.88337	2.08402	0.0251	1.60033	40 days
HIST1H1C	0.0289791	1.02029	HIST1H1C	3	3	-0.319674	3.39314	0.768	0.114639	40 days
HIST1H1D	0.752015	1.68414	HIST1H1D	3	3	-6.72043	2.00948	0.0212	1.67366	40 days
HIST1H1E	-0.0442871	0.969769	HIST1H1E	3	3	1.19465	2.47757	0.334	0.476254	40 days
HIST1H2AC;HIST3H2A;HIST1H2AB	0.0438716	1.03088	HIST1H2AC;HIST3H2A;HIST1H2AB	3	3	-0.649877	2.33951	0.574	0.241088	40 days
HIST1H2AJ;HIST1H2AH;H2AFJ;HIST2H2AC;HIST2H2AA3;HIST1H2AD;HIST1H2AG	-0.0497637	0.966095	HIST1H2AJ;HIST1H2AH;H2AFJ;HIST2H2AC;HIST2H2AA3;HIST1H2AD;HIST1H2AG	3	3	0.333853	2.39835	0.765	0.116339	40 days
HIST1H2BC;HIST1H2BN;HIST1H2BL;HIST1H2BM;HIST1H2BH;HIST2H2BF;HIST1H2BD;H2BFS;HIST1H2BK;HIST1H2BA	0.0501824	1.0354	HIST1H2BC;HIST1H2BN;HIST1H2BL;HIST1H2BM;HIST1H2BH;HIST2H2BF;HIST1H2BD;H2BFS;HIST1H2BK;HIST1H2BA	3	3	-0.950392	3.12838	0.409	0.388277	40 days
HIST1H4A	-0.0600104	0.959257	HIST1H4A	3	3	1.68633	2.05495	0.23	0.638272	40 days
HIST2H2BE;HIST1H2BB;HIST1H2BO;HIST1H2BJ;HIST3H2BB	0.200785	1.14932	HIST2H2BE;HIST1H2BB;HIST1H2BO;HIST1H2BJ;HIST3H2BB	3	3	-15.4315	2.38701	0.0019	2.72125	40 days
HIST2H3PS2	-0.12139	0.919301	HIST2H3PS2	3	3	3.07938	3.40251	0.0458	1.33913	40 days
HK1	0.0173472	1.0121	HK1	3	3	-0.597759	2.7377	0.596	0.224754	40 days
HK2	0.159369	1.1168	HK2	3	3	-0.762125	2.31213	0.516	0.28735	40 days
HMGA1	0.170171	1.12519	HMGA1	3	3	-4.57365	2.22449	0.0364	1.4389	40 days
HMGA2	0.130489	1.09466	HMGA2	3	3	-2.08615	2.37162	0.152	0.818156	40 days
HMGB1;HMGB1P1	0.172925	1.12734	HMGB1;HMGB1P1	3	3	-23.5545	2.05835	0.00155	2.80967	40 days
HMGB2	-0.156395	0.897265	HMGB2	3	3	3.12388	3.13424	0.0493	1.30715	40 days
HMGB3	0.0376108	1.02641	HMGB3	3	3	-2.42848	2.04289	0.133	0.876148	40 days
HMGCS1	0.392292	1.31248	HMGCS1	3	3	-10.3778	2.4445	0.00442	2.35458	40 days
HMGN1	0.108455	1.07807	HMGN1	3	3	-3.52151	3.63143	0.0286	1.54363	40 days
HMGN2	0.136783	1.09945	HMGN2	3	3	-2.91828	3.09745	0.0592	1.22768	40 days
HMGN4	-0.729805	0.602985	HMGN4	3	3	2.37377	2.21143	0.129	0.88941	40 days
HN1	-0.26559	0.831859	HN1	3	3	0.902013	2.52248	0.445	0.35164	40 days
HN1L	-0.283699	0.821482	HN1L	3	3	8.19826	3.66282	0.00174	2.75945	40 days
HNRNPA0	0.0801674	1.05714	HNRNPA0	3	3	-16.225	3.22706	0.000334	3.47625	40 days
HNRNPA1;HNRNPA1L2	0.0544735	1.03848	HNRNPA1;HNRNPA1L2	3	3	-6.75447	2.01066	0.0209	1.67985	40 days
HNRNPA2B1	-0.0304	0.979149	HNRNPA2B1	3	3	1.87596	3.96898	0.134	0.872895	40 days
HNRNPA3	-0.00411821	0.99715	HNRNPA3	6	6	0.00483223	9.99999	0.996	0.00174066	40 days
HNRNPAB	-0.0100481	0.993059	HNRNPAB	3	3	0.185161	2.05515	0.87	0.0604807	40 days
HNRNPC	-0.0756026	0.948946	HNRNPC	3	3	2.17204	2.41871	0.14	0.853872	40 days
HNRNPD	-0.0556335	0.962172	HNRNPD	3	3	2.80401	2.08346	0.102	0.9914	40 days
HNRNPDL	0.0865492	1.06183	HNRNPDL	3	3	-9.84741	2.46142	0.00489	2.31069	40 days
HNRNPF	-0.0780025	0.947368	HNRNPF	3	3	1.84241	3.18704	0.157	0.8041	40 days
HNRNPH1	0.0345313	1.02422	HNRNPH1	3	3	-2.32231	2.13556	0.138	0.860121	40 days
HNRNPH2	0.143603	1.10466	HNRNPH2	3	3	-22.4582	2.22939	0.00113	2.94692	40 days
HNRNPH3	0.103907	1.07468	HNRNPH3	3	3	-3.43448	3.88305	0.0277	1.55752	40 days
HNRNPK	0.0237773	1.01662	HNRNPK	3	3	-0.996682	2.54385	0.404	0.393619	40 days
HNRNPL	0.0806803	1.05752	HNRNPL	3	3	-3.54542	2.02439	0.0699	1.15552	40 days
HNRNPLL	-0.00226182	0.998433	HNRNPLL	3	3	0.0280719	2.02121	0.98	0.00877392	40 days
HNRNPM	0.0782491	1.05574	HNRNPM	3	3	-3.14719	2.04279	0.0855	1.06803	40 days
HNRNPR	-0.00648408	0.995516	HNRNPR	3	3	0.420657	2.20618	0.711	0.14813	40 days
HNRNPU	-0.000441343	0.999694	HNRNPU	3	3	0.39067	2.60615	0.726	0.139063	40 days
HNRNPUL1	0.0469259	1.03306	HNRNPUL1	3	3	-0.983414	2.025	0.428	0.368556	40 days
HNRNPUL2;HNRNPUL2-BSCL2	-0.0466321	0.968194	HNRNPUL2;HNRNPUL2-BSCL2	3	3	0.819678	3.90708	0.459	0.338187	40 days
HP1BP3	-0.0646956	0.956147	HP1BP3	3	3	0.323864	2.00718	0.777	0.109579	40 days
HPRT1	0.253765	1.19232	HPRT1	3	3	-4.06551	3.60433	0.0188	1.72584	40 days
HRAS	0.360119	1.28353	HRAS	3	3	-5.73009	2.00767	0.0289	1.5391	40 days
HS2ST1	0.0938324	1.0672	HS2ST1	3	3	-1.08844	2.56614	0.368	0.434152	40 days
HSD17B10	0.147771	1.10786	HSD17B10	3	3	-4.43668	2.53994	0.0299	1.52433	40 days
HSD17B12	-0.0360774	0.975303	HSD17B12	3	3	0.773723	2.91119	0.497	0.303644	40 days
HSD17B4	-0.0639625	0.956633	HSD17B4	3	3	1.84322	2.90644	0.165	0.782516	40 days
HSD17B7	0.431885	1.34899	HSD17B7	3	3	-4.44853	3.8918	0.012	1.92082	40 days
HSDL1	-0.269638	0.829528	HSDL1	3	3	1.79573	3.86547	0.149	0.826814	40 days
HSP90AA1	-0.260102	0.835029	HSP90AA1	3	3	13.5938	3.8484	0.000215	3.66756	40 days
HSP90AB1	-0.218155	0.859664	HSP90AB1	3	3	58.205	3.88353	7.39e-07	6.13136	40 days
HSP90B1	-0.0176744	0.987824	HSP90B1	3	3	1.81935	3.42367	0.155	0.809668	40 days
HSPA13	0.232038	1.17449	HSPA13	3	3	-1.48671	2.18626	0.265	0.576754	40 days
HSPA1B;HSPA1A	-0.0741148	0.949925	HSPA1B;HSPA1A	3	3	9.47517	3.7147	0.000981	3.00833	40 days
HSPA4	0.016371	1.01141	HSPA4	3	3	-0.775965	3.40192	0.488	0.31158	40 days
HSPA4L	-0.508152	0.703123	HSPA4L	3	3	6.17739	2.08959	0.0227	1.64397	40 days
HSPA5	-0.0260559	0.982102	HSPA5	3	3	1.87265	3.78213	0.139	0.856985	40 days
HSPA8	0.0210294	1.01468	HSPA8	3	3	-2.08217	2.00018	0.173	0.761954	40 days
HSPA9	-0.0665526	0.954917	HSPA9	3	3	2.44458	2.23242	0.121	0.917215	40 days
HSPB1	-0.126359	0.916141	HSPB1	3	3	3.5033	3.94983	0.0253	1.59688	40 days
HSPD1	0.135698	1.09862	HSPD1	3	3	-40.4481	2.24903	0.000289	3.5391	40 days
HSPE1	0.161562	1.1185	HSPE1	3	3	-1.6408	2.16426	0.233	0.632644	40 days
HSPE1-MOB4;MOB4	0.0799638	1.05699	HSPE1-MOB4;MOB4	3	3	-1.34159	2.50351	0.288	0.540608	40 days
HSPH1	-0.0684411	0.953668	HSPH1	3	3	14.9365	3.80417	0.000162	3.79048	40 days
HTATSF1	0.0245928	1.01719	HTATSF1	3	3	-0.415747	2.14585	0.716	0.145087	40 days
HUWE1	0.00196863	1.00137	HUWE1	3	3	-0.0352333	3.69187	0.974	0.011441	40 days
HYOU1	0.0837302	1.05975	HYOU1	3	3	-9.01969	3.9998	0.000837	3.07727	40 days
IARS	-0.0699476	0.952673	IARS	3	3	16.6316	2.46733	0.00135	2.86967	40 days
IARS2	-0.0534915	0.963601	IARS2	3	3	1.96445	2.4576	0.164	0.785156	40 days
IDH1	-0.0440209	0.969948	IDH1	3	3	2.14945	3.92022	0.0994	1.00261	40 days
IDH2	0.0245845	1.01719	IDH2	3	3	-1.15741	2.11148	0.361	0.442493	40 days
IDI1	-0.313162	0.804875	IDI1	3	3	7.88029	2.07969	0.014	1.85387	40 days
IFT27	-0.166176	0.891202	IFT27	3	3	4.22	3.34091	0.0196	1.70774	40 days
IGF1R	-0.29399	0.815643	IGF1R	3	3	4.20903	3.95516	0.0139	1.85699	40 days
IGF2BP1	-0.260365	0.834876	IGF2BP1	3	3	9.44694	2.00569	0.0109	1.96257	40 days
IGF2BP2	-0.347751	0.785808	IGF2BP2	3	3	24.5055	2.02033	0.00158	2.80134	40 days
IGF2BP3	-0.109357	0.927001	IGF2BP3	3	3	5.20413	2.11408	0.0311	1.50724	40 days
IGF2R	-0.377342	0.769854	IGF2R	3	3	55.9655	2.13664	0.000202	3.69465	40 days
IGFBP2	-0.13243	0.912293	IGFBP2	3	3	0.863665	3.90327	0.438	0.358526	40 days
IK	-0.104627	0.930046	IK	3	3	1.3657	2.00227	0.305	0.5157	40 days
IKBKAP	-0.156817	0.897002	IKBKAP	3	3	2.15387	3.13767	0.116	0.935542	40 days
ILF2	-0.0444509	0.969659	ILF2	3	3	13.0451	3.66934	0.000331	3.48017	40 days
ILF3	0.0598575	1.04236	ILF3	3	3	-2.30152	2.01979	0.147	0.832683	40 days
ILKAP	-0.482302	0.715834	ILKAP	3	3	25.6833	3.93847	1.56e-05	4.80688	40 days
ILVBL	0.0876221	1.06262	ILVBL	3	3	-2.96577	2.97168	0.06	1.22185	40 days
IMMT	-0.00420357	0.997091	IMMT	3	3	0.152465	3.95605	0.886	0.0525663	40 days
IMPA1	-0.0765362	0.948332	IMPA1	3	3	1.07141	2.3973	0.38	0.420216	40 days
IMPDH2	-0.0406645	0.972207	IMPDH2	3	3	1.18854	2.93143	0.322	0.492144	40 days
INA	0.654778	1.57437	INA	3	3	-2.84459	3.18627	0.0609	1.21538	40 days
IPO4	-0.22219	0.857263	IPO4	3	3	2.0837	3.01947	0.128	0.89279	40 days
IPO5	-0.00175787	0.998782	IPO5	3	3	0.28956	2.09509	0.798	0.0979971	40 days
IPO7	-0.0477108	0.96747	IPO7	3	3	2.4847	3.8399	0.0705	1.15181	40 days
IQGAP1	0.180264	1.13309	IQGAP1	3	3	-15.4205	3.95961	0.00011	3.95861	40 days
IRF2BPL	0.0381837	1.02682	IRF2BPL	3	3	-0.400186	2.86694	0.717	0.144481	40 days
IRGQ	0.123023	1.08901	IRGQ	3	3	-3.40912	2.3448	0.0608	1.2161	40 days
ISLR2	0.995657	1.99399	ISLR2	3	3	-27.2093	2.00006	0.00135	2.86967	40 days
ISOC1	0.155571	1.11386	ISOC1	3	3	-2.06383	2.25334	0.161	0.793174	40 days
ISOC2	0.46863	1.38379	ISOC2	3	3	-1.78433	2.45989	0.192	0.716699	40 days
IST1	-0.0825921	0.944359	IST1	3	3	0.735472	2.78798	0.519	0.284833	40 days
ISYNA1	-0.0684762	0.953645	ISYNA1	3	3	1.71984	2.07954	0.223	0.651695	40 days
ITGB1	0.379834	1.30119	ITGB1	3	3	-6.30977	3.05695	0.0076	2.11919	40 days
ITPA	0.164289	1.12061	ITPA	3	3	-1.88526	2.95837	0.157	0.8041	40 days
JAGN1	-0.211338	0.863736	JAGN1	3	3	2.03505	2.60219	0.149	0.826814	40 days
JUP	0.188986	1.13996	JUP	3	3	-2.84952	2.51139	0.0802	1.09583	40 days
KARS	-0.00246683	0.998292	KARS	3	3	0.0540598	3.93745	0.96	0.0177288	40 days
KBTBD11	-0.747887	0.595475	KBTBD11	3	3	23.9584	3.76465	2.96e-05	4.52871	40 days
KDM1A	-0.294264	0.815488	KDM1A	3	3	3.58308	3.00015	0.0372	1.42946	40 days
KHDRBS1	-0.0511047	0.965197	KHDRBS1	3	3	1.18923	2.10922	0.351	0.454693	40 days
KHSRP	-0.0406332	0.972228	KHSRP	3	3	2.84767	3.79228	0.0495	1.30539	40 days
KIAA0368;ECM29	0.419684	1.33763	KIAA0368;ECM29	3	3	-36.9681	2.12161	0.000511	3.29158	40 days
KIAA1211	0.0292962	1.02051	KIAA1211	3	3	-0.989273	2.03927	0.425	0.371611	40 days
KIAA1598	-0.00957146	0.993388	KIAA1598	3	3	0.060703	3.99989	0.955	0.0199966	40 days
KIDINS220	0.249018	1.1884	KIDINS220	3	3	-0.662983	2.86157	0.557	0.254145	40 days
KIF21A	-0.201063	0.869909	KIF21A	3	3	7.12325	3.79966	0.00249	2.6038	40 days
KIF21B	0.149256	1.109	KIF21B	3	3	-1.89616	3.04258	0.153	0.815309	40 days
KIF2A	0.129816	1.09415	KIF2A	3	3	-1.80163	2.60932	0.183	0.737549	40 days
KIF5B	-0.0385146	0.973657	KIF5B	3	3	1.00346	2.25685	0.411	0.386158	40 days
KIF5C	0.022305	1.01558	KIF5C	3	3	-0.892129	3.10666	0.436	0.360514	40 days
KLC1	0.182563	1.1349	KLC1	3	3	-11.7824	3.06483	0.00119	2.92445	40 days
KLC2	0.13905	1.10118	KLC2	3	3	-1.6649	3.36342	0.185	0.732828	40 days
KLC4	-0.14021	0.907387	KLC4	3	3	6.02315	2.42161	0.0165	1.78252	40 days
KPNA2	0.668553	1.58948	KPNA2	3	3	-1.02348	2.08224	0.41	0.387216	40 days
KPNA4	-0.151363	0.9004	KPNA4	3	3	5.09594	2.2703	0.0278	1.55596	40 days
KPNA6;KPNA5;KPNA1	-0.0644357	0.956319	KPNA6;KPNA5;KPNA1	3	3	1.93597	2.03109	0.191	0.718967	40 days
KPNB1	0.0609999	1.04319	KPNB1	3	3	-1.51441	3.08951	0.225	0.647817	40 days
KRAS	-0.116043	0.922715	KRAS	3	3	1.22888	3.97041	0.287	0.542118	40 days
KRT18	-0.294392	0.815416	KRT18	3	3	1.2826	2.38023	0.31	0.508638	40 days
KTN1	0.15495	1.11338	KTN1	3	3	-5.55678	2.40873	0.0201	1.6968	40 days
L1CAM	0.799416	1.7404	L1CAM	3	3	-7.85238	2.16562	0.0125	1.90309	40 days
LAMA1	0.695246	1.61916	LAMA1	3	3	-2.0299	2.03768	0.177	0.752027	40 days
LAMC1	0.401336	1.32073	LAMC1	3	3	-5.01352	2.74376	0.0189	1.72354	40 days
LAMP1	0.152483	1.11148	LAMP1	3	3	-3.86233	2.94273	0.0318	1.49757	40 days
LAMP2	0.433778	1.35077	LAMP2	3	3	-15.1474	2.35705	0.00211	2.67572	40 days
LAMTOR1	-0.128191	0.914978	LAMTOR1	3	3	3.81264	2.07098	0.0591	1.22841	40 days
LAMTOR3	-0.465511	0.724214	LAMTOR3	3	3	3.98785	3.30621	0.0235	1.62893	40 days
LAMTOR5	0.322945	1.25088	LAMTOR5	3	3	-1.496	2.14857	0.265	0.576754	40 days
LANCL1	-0.236699	0.848685	LANCL1	3	3	5.67962	3.99354	0.00477	2.32148	40 days
LANCL2	-0.104422	0.930177	LANCL2	3	3	1.20611	3.97818	0.295	0.530178	40 days
LAP3	0.19482	1.14458	LAP3	3	3	-2.23918	2.00027	0.154	0.812479	40 days
LARP1	0.192532	1.14277	LARP1	3	3	-2.06033	2.70412	0.141	0.850781	40 days
LARS	0.0436443	1.03071	LARS	3	3	-0.726799	3.73712	0.51	0.29243	40 days
LAS1L	-0.183229	0.880729	LAS1L	3	3	1.33773	2.24618	0.3	0.522879	40 days
LASP1	-0.00708865	0.995099	LASP1	3	3	0.327004	2.00002	0.775	0.110698	40 days
LBR	-0.0503325	0.965714	LBR	3	3	2.07597	2.34514	0.154	0.812479	40 days
LDAH;C2orf43	-0.372777	0.772294	LDAH;C2orf43	3	3	6.72941	2.3782	0.0134	1.8729	40 days
LDHA	0.146177	1.10663	LDHA	3	3	-6.05961	2.94771	0.00948	2.02319	40 days
LDHB	0.129916	1.09423	LDHB	3	3	-8.78452	2.00432	0.0126	1.89963	40 days
LEPRE1	0.394665	1.31464	LEPRE1	3	3	-7.22063	3.72959	0.00254	2.59517	40 days
LETM1	0.157309	1.11521	LETM1	3	3	-5.56543	2.10825	0.0273	1.56384	40 days
LGALS1	0.117862	1.08513	LGALS1	3	3	-1.04529	3.88452	0.357	0.447332	40 days
LGALS3BP	0.0744153	1.05293	LGALS3BP	3	3	-2.74936	2.33795	0.0934	1.02965	40 days
LHPP	-0.195457	0.873296	LHPP	3	3	2.58703	2.07737	0.118	0.928118	40 days
LIG3	-0.0268363	0.98157	LIG3	3	3	0.32225	3.82097	0.764	0.116907	40 days
LIN28A	-0.106778	0.92866	LIN28A	3	3	0.535696	3.25131	0.627	0.202732	40 days
LIN28B	-0.0178015	0.987737	LIN28B	3	3	0.432108	2.07421	0.706	0.151195	40 days
LIN7A	0.568647	1.48313	LIN7A	3	3	-2.37308	2.02478	0.139	0.856985	40 days
LIN7C	-0.189268	0.877051	LIN7C	3	3	1.53633	3.22342	0.216	0.665546	40 days
LLGL1	-0.284178	0.821209	LLGL1	3	3	2.13054	2.1876	0.156	0.806875	40 days
LMAN1	0.141622	1.10314	LMAN1	3	3	-2.64347	2.95792	0.0786	1.10458	40 days
LMAN2	0.0949996	1.06807	LMAN2	3	3	-1.26277	2.04432	0.332	0.478862	40 days
LMNA	0.505775	1.41989	LMNA	3	3	-23.1131	2.25618	0.000996	3.00174	40 days
LMNB1	0.115113	1.08306	LMNB1	3	3	-8.20904	3.61605	0.00183	2.73755	40 days
LMNB2	-0.0408248	0.972099	LMNB2	3	3	1.73537	3.52391	0.167	0.777284	40 days
LNP	0.169812	1.12491	LNP	3	3	-3.21949	2.52397	0.0618	1.20901	40 days
LONP1	0.0336552	1.0236	LONP1	3	3	-1.29445	3.2344	0.28	0.552842	40 days
LPPR3	0.18785	1.13907	LPPR3	3	3	-2.46988	2.22334	0.12	0.920819	40 days
LRP1	-0.0193709	0.986663	LRP1	3	3	0.187795	2.22785	0.867	0.0619809	40 days
LRPAP1	0.0811424	1.05786	LRPAP1	3	3	-6.38477	3.99384	0.0031	2.50864	40 days
LRPPRC	-0.0908161	0.938991	LRPPRC	3	3	2.75093	2.17536	0.101	0.995679	40 days
LRRC40	0.119991	1.08673	LRRC40	3	3	-4.61631	2.21485	0.036	1.4437	40 days
LRRC47	-0.209655	0.864744	LRRC47	3	3	49.3187	2.08646	0.000311	3.50724	40 days
LRRC57	-0.397988	0.758916	LRRC57	3	3	2.0956	2.21601	0.159	0.798603	40 days
LRRC59	-0.0944858	0.936606	LRRC59	3	3	6.60201	2.11888	0.0191	1.71897	40 days
LSAMP	0.17308	1.12746	LSAMP	3	3	-2.21674	3.98817	0.0911	1.04048	40 days
LSM12	-0.0671467	0.954524	LSM12	3	3	1.37408	3.79603	0.245	0.610834	40 days
LSM14A	-0.0933385	0.937351	LSM14A	3	3	1.78028	2.3495	0.198	0.703335	40 days
LSM14B	0.0775942	1.05526	LSM14B	3	3	-1.9928	2.43834	0.161	0.793174	40 days
LSM2	-0.120254	0.920025	LSM2	3	3	1.70368	3.25691	0.18	0.744727	40 days
LSM3	-0.0303135	0.979207	LSM3	3	3	0.503723	2.53922	0.655	0.183759	40 days
LSM4	-0.00905788	0.993741	LSM4	3	3	0.112189	2.00815	0.921	0.0357404	40 days
LSM5	-0.0604299	0.958978	LSM5	3	3	1.44606	2.27009	0.271	0.567031	40 days
LSM6	-0.0965564	0.935263	LSM6	3	3	1.11945	3.54514	0.333	0.477556	40 days
LSM8	-0.273065	0.82756	LSM8	3	3	3.85126	2.49044	0.0427	1.36957	40 days
LSS	0.20062	1.14919	LSS	3	3	-1.67382	2.34843	0.217	0.66354	40 days
LTA4H	0.102617	1.07372	LTA4H	3	3	-4.33021	2.84481	0.0253	1.59688	40 days
LUC7L	0.140715	1.10245	LUC7L	3	3	-1.60409	2.23644	0.237	0.625252	40 days
LUC7L2	0.154628	1.11313	LUC7L2	3	3	-11.9982	2.95152	0.00135	2.86967	40 days
LUC7L3	0.037631	1.02643	LUC7L3	3	3	-1.56196	2.26309	0.244	0.61261	40 days
LY6H	-0.0311824	0.978618	LY6H	3	3	1.58422	2.11085	0.248	0.605548	40 days
LYPLA1	-0.0864984	0.941806	LYPLA1	3	3	0.936618	2.69868	0.425	0.371611	40 days
LZIC	0.151768	1.11093	LZIC	3	3	-1.58935	3.7197	0.192	0.716699	40 days
LZTFL1	-0.440044	0.737112	LZTFL1	3	3	1.77597	2.0005	0.218	0.661544	40 days
MACF1	-0.120841	0.919651	MACF1	3	3	2.80056	2.72801	0.0756	1.12148	40 days
MACROD1	0.728143	1.65651	MACROD1	3	3	-10.4228	3.09572	0.00164	2.78516	40 days
MAGED2	-0.0115494	0.992027	MAGED2	3	3	0.81607	2.08583	0.497	0.303644	40 days
MAGOH	-0.0381996	0.97387	MAGOH	3	3	0.465127	2.95462	0.674	0.17134	40 days
MAGT1	0.0971223	1.06964	MAGT1	3	3	-2.92621	2.32751	0.0833	1.07935	40 days
MAN2B1	0.0336905	1.02363	MAN2B1	3	3	-0.308775	3.90558	0.773	0.111821	40 days
MANBA	0.40151	1.32089	MANBA	3	3	-7.26377	2.30017	0.0124	1.90658	40 days
MANF	-0.0408263	0.972098	MANF	3	3	1.07046	3.16525	0.359	0.444906	40 days
MAOB	1.73907	3.3382	MAOB	3	3	-10.6886	2.01926	0.00836	2.07779	40 days
MAP1A	-0.37108	0.773204	MAP1A	3	3	7.73648	2.01691	0.0159	1.7986	40 days
MAP1B	0.0406984	1.02861	MAP1B	3	3	-2.30977	3.9101	0.0836	1.07779	40 days
MAP1LC3A	0.434606	1.35154	MAP1LC3A	3	3	-21.2285	3.03449	0.000212	3.67366	40 days
MAP1LC3B;MAP1LC3B2	0.446752	1.36297	MAP1LC3B;MAP1LC3B2	3	3	-6.9941	2.05212	0.0185	1.73283	40 days
MAP1S	-0.0176428	0.987845	MAP1S	3	3	0.249765	3.22417	0.818	0.0872467	40 days
MAP2	0.0256999	1.01797	MAP2	3	3	-0.283367	2.00195	0.804	0.094744	40 days
MAP2K2	-0.116799	0.922232	MAP2K2	3	3	1.99553	2.00088	0.184	0.735182	40 days
MAP2K6	-0.313269	0.804816	MAP2K6	3	3	3.12316	2.25749	0.0763	1.11748	40 days
MAP4	-0.212327	0.863144	MAP4	6	6	0.317688	9.70367	0.757	0.120904	40 days
MAP4K4	-0.166083	0.891259	MAP4K4	3	3	2.45908	2.65798	0.102	0.9914	40 days
MAP6	-0.442139	0.736042	MAP6	3	3	2.45346	2.02304	0.132	0.879426	40 days
MAP7D1	-0.0905372	0.939173	MAP7D1	3	3	6.8332	2.65804	0.00934	2.02965	40 days
MAPK1	-0.256471	0.837133	MAPK1	3	3	8.45466	3.07475	0.00316	2.50031	40 days
MAPK3	-0.320691	0.800686	MAPK3	3	3	4.46358	3.79646	0.0125	1.90309	40 days
MAPK8IP3	0.164768	1.12099	MAPK8IP3	3	3	-3.25102	2.14804	0.0755	1.12205	40 days
MAPRE1	-0.0315193	0.978389	MAPRE1	3	3	0.642246	2.37296	0.577	0.238824	40 days
MAPRE2	-0.0370246	0.974663	MAPRE2	3	3	0.915482	2.4317	0.441	0.355561	40 days
MAPRE3	0.0795886	1.05672	MAPRE3	3	3	-0.685454	3.69762	0.534	0.272459	40 days
MAPT	0.120228	1.08691	MAPT	3	3	-0.646659	3.88679	0.554	0.25649	40 days
MARCKS	0.0161948	1.01129	MARCKS	3	3	-0.38495	2.34562	0.732	0.135489	40 days
MARCKSL1	0.0294948	1.02065	MARCKSL1	3	3	-0.970849	2.9113	0.405	0.392545	40 days
MARK3	-0.0447365	0.969467	MARK3	3	3	0.336302	2.16485	0.766	0.115771	40 days
MARS	-0.0933141	0.937367	MARS	3	3	3.49302	3.98581	0.0252	1.5986	40 days
MAT2A	-0.0481556	0.967172	MAT2A	3	3	0.579116	2.01571	0.621	0.206908	40 days
MAT2B	0.275979	1.21082	MAT2B	3	3	-1.09307	2.15918	0.381	0.419075	40 days
MATR3	0.0617697	1.04375	MATR3	3	3	-8.9873	2.29387	0.00778	2.10902	40 days
MAZ	-0.0470344	0.967924	MAZ	3	3	0.406906	3.70474	0.706	0.151195	40 days
MBOAT7	-0.476371	0.718784	MBOAT7	3	3	9.33511	2.00225	0.0112	1.95078	40 days
MCAM	-0.128856	0.914556	MCAM	3	3	0.792718	2.50657	0.496	0.304518	40 days
MCCC2	0.0211306	1.01475	MCCC2	3	3	-0.531336	3.26058	0.629	0.201349	40 days
MCM2	0.169651	1.12479	MCM2	3	3	-0.668118	2.81585	0.555	0.255707	40 days
MCM3	0.136372	1.09914	MCM3	3	3	-0.914026	3.99844	0.412	0.385103	40 days
MCM5	0.590681	1.50596	MCM5	3	3	-5.05364	2.06398	0.0347	1.45967	40 days
MCM6	0.194578	1.14439	MCM6	3	3	-1.69688	3.87079	0.167	0.777284	40 days
MCM7	1.03752	2.05269	MCM7	3	3	-5.6842	2.46734	0.0179	1.74715	40 days
MCTS1	-0.0942961	0.936729	MCTS1	3	3	3.0516	3.73742	0.0415	1.38195	40 days
MDH1	0.029826	1.02089	MDH1	3	3	-4.13779	3.24885	0.0219	1.65956	40 days
MDH2	0.0707481	1.05026	MDH2	3	3	-2.76523	3.3628	0.0614	1.21183	40 days
MDK	0.279973	1.21417	MDK	3	3	-5.84127	2.95956	0.0104	1.98297	40 days
MDN1	-0.130455	0.913543	MDN1	3	3	0.141939	3.76295	0.894	0.0486625	40 days
ME2	0.293554	1.22566	ME2	3	3	-4.74651	2.07008	0.0389	1.41005	40 days
MECP2	0.0158094	1.01102	MECP2	3	3	-0.167879	3.61392	0.876	0.0574959	40 days
MESDC2	0.209857	1.15657	MESDC2	3	3	-2.79079	3.13273	0.0651	1.18642	40 days
MEST	-0.941946	0.52053	MEST	3	3	16.7873	2.04041	0.00323	2.4908	40 days
METAP2	-0.0587814	0.960075	METAP2	3	3	0.583452	2.52429	0.608	0.216096	40 days
MFAP1	-0.228353	0.853609	MFAP1	3	3	4.76272	3.31519	0.014	1.85387	40 days
MFF	-0.0840251	0.943422	MFF	3	3	1.50044	2.53988	0.246	0.609065	40 days
MFGE8	0.577104	1.49185	MFGE8	3	3	-4.1769	3.63807	0.017	1.76955	40 days
MGEA5	-0.0756704	0.948901	MGEA5	3	3	4.58132	3.12774	0.0178	1.74958	40 days
MID1	0.686139	1.60897	MID1	3	3	-3.52763	2.1143	0.0662	1.17914	40 days
MIF	-0.0395371	0.972967	MIF	3	3	0.271467	3.21783	0.803	0.0952845	40 days
MINOS1;MINOS1-NBL1	0.0596353	1.0422	MINOS1;MINOS1-NBL1	3	3	-2.18566	3.89837	0.0959	1.01818	40 days
MLEC	-0.046623	0.9682	MLEC	3	3	2.33622	2.29548	0.128	0.89279	40 days
MLLT4	-0.047294	0.96775	MLLT4	3	3	0.948571	3.82196	0.399	0.399027	40 days
MOB1A;MOB1B	-0.256905	0.836881	MOB1A;MOB1B	3	3	2.39669	2.07392	0.134	0.872895	40 days
MOGS	-0.029188	0.979972	MOGS	3	3	1.13314	3.77472	0.324	0.489455	40 days
MPG	-0.244993	0.84382	MPG	3	3	40.9885	2.473	0.000145	3.83863	40 days
MPI	-0.105241	0.929649	MPI	3	3	2.87192	2.16187	0.0941	1.02641	40 days
MPP2	0.118255	1.08542	MPP2	3	3	-0.986759	2.29873	0.416	0.380907	40 days
MPST	0.39584	1.31571	MPST	3	3	-2.0644	2.00313	0.175	0.756962	40 days
MRE11A	0.144506	1.10535	MRE11A	3	3	-2.32363	2.03894	0.143	0.844664	40 days
MRPL12;SLC25A10	-0.252047	0.839704	MRPL12;SLC25A10	3	3	3.30699	2.32402	0.0655	1.18376	40 days
MRPS27	-0.221497	0.857675	MRPS27	3	3	20.2626	3.97371	3.69e-05	4.43297	40 days
MRPS7	-0.0199031	0.986299	MRPS7	3	3	0.309715	2.87243	0.778	0.10902	40 days
MSH2	0.0584805	1.04137	MSH2	3	3	-1.33835	2.40402	0.293	0.533132	40 days
MSH6	0.111481	1.08034	MSH6	3	3	-1.57688	3.98579	0.19	0.721246	40 days
MSI1	-0.358188	0.780144	MSI1	3	3	6.57306	3.48024	0.00445	2.35164	40 days
MSI2	-0.15503	0.898114	MSI2	3	3	4.11085	2.4859	0.0371	1.43063	40 days
MSN	0.0680941	1.04833	MSN	3	3	-2.73129	2.04008	0.11	0.958607	40 days
MT-CO2	0.286331	1.21954	MT-CO2	3	3	-8.44915	2.08725	0.012	1.92082	40 days
MT1X	0.0416	1.02925	MT1X	3	3	-0.649224	3.03493	0.562	0.250264	40 days
MTA2	-0.127861	0.915187	MTA2	3	3	2.82494	3.00607	0.0663	1.17849	40 days
MTAP	0.400107	1.31961	MTAP	3	3	-2.21214	2.81997	0.12	0.920819	40 days
MTCH2	0.120065	1.08678	MTCH2	3	3	-2.8261	2.24187	0.0929	1.03198	40 days
MTDH	-0.0853664	0.942545	MTDH	3	3	0.885586	3.47346	0.433	0.363512	40 days
MTFR1L	0.028698	1.02009	MTFR1L	3	3	-0.13354	2.02595	0.906	0.0428718	40 days
MTHFD1	0.189253	1.14017	MTHFD1	3	3	-1.86845	3.76651	0.139	0.856985	40 days
MTPN	-0.1804	0.882458	MTPN	3	3	3.21107	2.4734	0.0639	1.1945	40 days
MTX2	-0.388755	0.763789	MTX2	3	3	2.6668	2.05701	0.113	0.946922	40 days
MVD	0.0616873	1.04369	MVD	3	3	-0.965689	2.80393	0.41	0.387216	40 days
MXRA7	-0.295268	0.814921	MXRA7	3	3	12.7485	3.51258	0.000458	3.33913	40 days
MYBBP1A	0.608326	1.52449	MYBBP1A	3	3	-1.09276	2	0.389	0.41005	40 days
MYDGF	0.00300044	1.00208	MYDGF	3	3	-0.0968336	2.7431	0.929	0.0319843	40 days
MYEF2	0.0868539	1.06205	MYEF2	3	3	-0.984958	2.33208	0.416	0.380907	40 days
MYH10	0.105973	1.07622	MYH10	3	3	-12.0152	2.12436	0.00546	2.26281	40 days
MYH9	0.258576	1.1963	MYH9	3	3	-29.195	2.14499	0.000792	3.10127	40 days
MYL12A;MYL12B	0.0641079	1.04544	MYL12A;MYL12B	3	3	-4.92685	2.02512	0.0379	1.42136	40 days
MYL6	0.114017	1.08224	MYL6	3	3	-3.55303	2.31938	0.0568	1.24565	40 days
MYO18A	0.176182	1.12989	MYO18A	3	3	-1.69332	2.08434	0.227	0.643974	40 days
MYO1B	-0.615819	0.652559	MYO1B	3	3	5.19522	2.218	0.0281	1.55129	40 days
MYO6	-0.0329679	0.977408	MYO6	3	3	0.313536	3.65575	0.771	0.112946	40 days
NAA15	0.114584	1.08266	NAA15	3	3	-2.96958	2.16793	0.0882	1.05453	40 days
NAA50	-0.383986	0.766317	NAA50	3	3	2.27312	2.60015	0.121	0.917215	40 days
NACA	-0.0975994	0.934587	NACA	3	3	15.6047	2.63473	0.00114	2.9431	40 days
NAE1	-0.103815	0.930569	NAE1	3	3	1.34723	3.9543	0.25	0.60206	40 days
NAGA	0.357848	1.28151	NAGA	3	3	-1.58418	2.06319	0.25	0.60206	40 days
NAGK	-0.000859672	0.999404	NAGK	3	3	0.018357	2.67865	0.987	0.00568285	40 days
NAMPT	0.326949	1.25436	NAMPT	3	3	-14.2876	3.81137	0.000189	3.72354	40 days
NANS	0.148543	1.10845	NANS	3	3	-4.50496	3.36887	0.0159	1.7986	40 days
NAP1L1	-0.268104	0.83041	NAP1L1	3	3	5.51649	3.39614	0.0084	2.07572	40 days
NAP1L4	-0.120964	0.919573	NAP1L4	3	3	2.19207	3.90491	0.0951	1.02182	40 days
NAPA	-0.125846	0.916467	NAPA	3	3	2.81723	3.64357	0.0534	1.27246	40 days
NAPB	0.117745	1.08504	NAPB	3	3	-16.7496	2.05601	0.00314	2.50307	40 days
NARS	-0.105892	0.92923	NARS	3	3	7.58372	2.05602	0.0157	1.8041	40 days
NASP	0.183562	1.13568	NASP	3	3	-5.72489	2.36677	0.0196	1.70774	40 days
NAT10	-0.328902	0.796142	NAT10	3	3	11.1112	2.16884	0.00596	2.22475	40 days
NBEA	0.623942	1.54108	NBEA	3	3	-2.93895	2.10996	0.0928	1.03245	40 days
NCALD;HPCAL1;HPCA	0.0701942	1.04986	NCALD;HPCAL1;HPCA	3	3	-0.316385	2.00662	0.782	0.106793	40 days
NCAM1	0.156977	1.11495	NCAM1	9	9	-0.20012	15.5749	0.844	0.0736576	40 days
NCBP1	-0.0228529	0.984284	NCBP1	3	3	0.462113	2.06884	0.688	0.162412	40 days
NCDN	-0.00248033	0.998282	NCDN	3	3	0.0174976	3.65388	0.987	0.00568285	40 days
NCKAP1	-0.00481447	0.996668	NCKAP1	3	3	0.137457	2.13039	0.903	0.0443122	40 days
NCL	0.0572157	1.04046	NCL	3	3	-3.06503	2.97108	0.0555	1.25571	40 days
NCLN	-0.143828	0.905114	NCLN	3	3	1.55615	2.7059	0.227	0.643974	40 days
NCOA5	0.341398	1.26698	NCOA5	3	3	-18.3991	2.40145	0.00121	2.91721	40 days
NDRG1	-0.108791	0.927365	NDRG1	3	3	1.0252	2.03065	0.412	0.385103	40 days
NDUFA11	0.454788	1.37058	NDUFA11	3	3	-6.67717	3.89138	0.00288	2.54061	40 days
NDUFA8	0.328076	1.25534	NDUFA8	3	3	-37.1496	3.12328	3.08e-05	4.51145	40 days
NDUFAF4	-0.0449515	0.969322	NDUFAF4	3	3	4.43653	2.44699	0.0322	1.49214	40 days
NDUFS1	0.517176	1.43115	NDUFS1	3	3	-4.45901	2.01266	0.0463	1.33442	40 days
NDUFS2	0.28624	1.21946	NDUFS2	3	3	-1.49165	2.10201	0.269	0.570248	40 days
NDUFS3	0.163307	1.11985	NDUFS3	3	3	-4.03127	3.05493	0.0265	1.57675	40 days
NDUFS8	0.216548	1.16195	NDUFS8	3	3	-19.6482	3.40772	0.000126	3.89963	40 days
NDUFV1	-0.571321	0.673	NDUFV1	3	3	7.39812	3.3286	0.00355	2.44977	40 days
NEBL	-0.410573	0.752324	NEBL	3	3	2.636	3.04576	0.0767	1.1152	40 days
NECAP1	-0.017962	0.987627	NECAP1	3	3	0.20321	3.50308	0.85	0.0705811	40 days
NEDD4L	0.141599	1.10313	NEDD4L	3	3	-0.713829	3.52285	0.52	0.283997	40 days
NEDD8;NEDD8-MDP1	0.16121	1.11822	NEDD8;NEDD8-MDP1	3	3	-2.13349	3.45556	0.111	0.954677	40 days
NEFL	0.720637	1.64791	NEFL	3	3	-20.0093	2.91831	0.000324	3.48945	40 days
NEFM	0.374887	1.29674	NEFM	3	3	-1.89781	3.15198	0.15	0.823909	40 days
NELFA	-0.230659	0.852246	NELFA	3	3	2.16749	2.00656	0.162	0.790485	40 days
NES	-1.06155	0.479118	NES	3	3	66.8254	2.6754	2.18e-05	4.66154	40 days
NFASC	0.335463	1.26178	NFASC	3	3	-1.62561	3.1995	0.197	0.705534	40 days
NHLRC2	0.15528	1.11364	NHLRC2	3	3	-0.745872	3.01651	0.51	0.29243	40 days
NHP2L1	-0.0197499	0.986404	NHP2L1	3	3	0.961298	2.86267	0.41	0.387216	40 days
NIF3L1	-0.0730844	0.950603	NIF3L1	3	3	0.696996	3.26587	0.532	0.274088	40 days
NIPSNAP1	-0.0675219	0.954276	NIPSNAP1	3	3	4.09551	3.41938	0.0204	1.69037	40 days
NIT1	-0.129093	0.914406	NIT1	3	3	1.08725	3.98722	0.338	0.471083	40 days
NIT2	0.0298623	1.02091	NIT2	3	3	-1.14378	3.19622	0.331	0.480172	40 days
NLN	-0.0500822	0.965881	NLN	3	3	0.150233	3.90389	0.888	0.051587	40 days
NME1-NME2;NME2	0.215555	1.16115	NME1-NME2;NME2	3	3	-3.77782	3.09505	0.0308	1.51145	40 days
NMT1	0.0703356	1.04996	NMT1	3	3	-0.688474	3.14416	0.539	0.268411	40 days
NNT	-0.802557	0.573332	NNT	3	3	3.96024	2.51104	0.0396	1.4023	40 days
NOC2L	-0.563398	0.676707	NOC2L	3	3	2.14612	2.07909	0.16	0.79588	40 days
NOLC1	0.0710688	1.05049	NOLC1	3	3	-0.248372	3.94638	0.816	0.0883098	40 days
NOMO1;NOMO3;NOMO2	0.374037	1.29597	NOMO1;NOMO3;NOMO2	3	3	-4.92527	3.07057	0.0152	1.81816	40 days
NONO	0.0989089	1.07096	NONO	3	3	-2.15506	2.01388	0.163	0.787812	40 days
NOP56	0.0441932	1.03111	NOP56	3	3	-1.01595	2.02304	0.416	0.380907	40 days
NOP58	-0.00106553	0.999262	NOP58	3	3	0.0295266	2.0136	0.979	0.00921731	40 days
NOVA2	-0.24592	0.843278	NOVA2	3	3	2.17903	2.37247	0.141	0.850781	40 days
NPC2	0.387252	1.3079	NPC2	3	3	-7.83855	2.38238	0.00939	2.02733	40 days
NPEPPS	0.0665209	1.04719	NPEPPS	3	3	-4.52563	3.06808	0.0192	1.7167	40 days
NPM1	0.171298	1.12607	NPM1	3	3	-29.7343	2.27713	0.000535	3.27165	40 days
NRBP1	0.0302402	1.02118	NRBP1	3	3	-1.00825	2.41242	0.404	0.393619	40 days
NRCAM	-0.575061	0.671258	NRCAM	3	3	62.9778	2.80736	1.65e-05	4.78252	40 days
NRM	-0.0630997	0.957205	NRM	3	3	0.901395	2.18267	0.456	0.341035	40 days
NSDHL	0.126503	1.09164	NSDHL	3	3	-1.75822	2.13542	0.213	0.67162	40 days
NSF	-0.0457114	0.968812	NSF	3	3	0.351342	3.69881	0.744	0.128427	40 days
NSFL1C	0.00238802	1.00166	NSFL1C	3	3	-0.0531893	2.63552	0.961	0.0172766	40 days
NSUN2	-0.0662137	0.955141	NSUN2	3	3	2.93489	3.24157	0.0552	1.25806	40 days
NT5DC2	-0.200938	0.869985	NT5DC2	3	3	2.06003	2.43389	0.152	0.818156	40 days
NTM	0.0952857	1.06828	NTM	3	3	-1.02212	2.00119	0.414	0.383	40 days
NTPCR	0.460797	1.3763	NTPCR	3	3	-12.5345	3.99097	0.000236	3.62709	40 days
NUCB1	-0.0841498	0.94334	NUCB1	3	3	1.40041	3.23808	0.25	0.60206	40 days
NUCB2;Nucb2	0.0777602	1.05538	NUCB2;Nucb2	3	3	-1.66598	3.90535	0.173	0.761954	40 days
NUDC	-0.380318	0.768268	NUDC	3	3	9.96865	3.60324	0.000945	3.02457	40 days
NUDCD2	-0.0814405	0.945114	NUDCD2	3	3	1.20914	3.99999	0.293	0.533132	40 days
NUDT16L1	-0.791199	0.577864	NUDT16L1	3	3	2.69327	2.03444	0.113	0.946922	40 days
NUDT21	0.0208066	1.01453	NUDT21	3	3	-0.397024	3.39706	0.715	0.145694	40 days
NUDT3	-0.787512	0.579342	NUDT3	3	3	44.9746	3.99653	1.48e-06	5.82974	40 days
NUDT5	-0.414479	0.75029	NUDT5	3	3	6.29089	2.08081	0.0221	1.65561	40 days
NUMA1	-0.107041	0.92849	NUMA1	3	3	15.3284	3.02115	0.00058	3.23657	40 days
NUP133	-0.114421	0.923753	NUP133	3	3	1.90838	3.9737	0.129	0.88941	40 days
NUP155	0.0828115	1.05908	NUP155	3	3	-1.32634	2.82228	0.282	0.549751	40 days
NUP160	-0.156498	0.8972	NUP160	3	3	0.907106	3.42411	0.424	0.372634	40 days
NUP205	-0.324379	0.798642	NUP205	3	3	3.53255	2.26996	0.0594	1.22621	40 days
NUP210	0.214129	1.16	NUP210	3	3	-2.05586	3.4352	0.12	0.920819	40 days
NUP214	-0.0210593	0.985509	NUP214	3	3	0.21349	3.13436	0.844	0.0736576	40 days
NUP37	0.0607374	1.043	NUP37	3	3	-0.46163	3.03176	0.675	0.170696	40 days
NUP85	-0.0658903	0.955356	NUP85	3	3	0.78095	2.48871	0.502	0.299296	40 days
NUP93	-0.136908	0.909466	NUP93	3	3	10.6018	3.81239	0.000574	3.24109	40 days
NUTF2	-0.0347604	0.976194	NUTF2	3	3	1.5657	3.97842	0.193	0.714443	40 days
NXF1	0.0355662	1.02496	NXF1	3	3	-0.508856	2.00042	0.661	0.179799	40 days
NXN	-0.400607	0.757539	NXN	3	3	3.43976	2.68138	0.0489	1.31069	40 days
OAT	-0.276424	0.825635	OAT	3	3	3.80633	2.53577	0.0425	1.37161	40 days
OCIAD1	-0.0467118	0.96814	OCIAD1	3	3	0.7813	3.25705	0.487	0.312471	40 days
OCIAD2	0.509246	1.42331	OCIAD2	3	3	-3.05777	2.53553	0.0685	1.16431	40 days
OCRL	0.968391	1.95666	OCRL	3	3	-29.5824	3.62321	1.88e-05	4.72584	40 days
OGDH	0.147874	1.10794	OGDH	3	3	-5.0273	3.44347	0.0108	1.96658	40 days
OLA1	0.115875	1.08363	OLA1	3	3	-4.00908	3.55687	0.0201	1.6968	40 days
OPA1	-0.22936	0.853013	OPA1	3	3	6.18557	2.09234	0.0225	1.64782	40 days
OPTN	1.15634	2.22891	OPTN	3	3	-2.87839	2.00073	0.102	0.9914	40 days
OSBP	-0.459541	0.727218	OSBP	3	3	12.423	2.2045	0.0044	2.35655	40 days
OSBPL8	-0.129251	0.914306	OSBPL8	3	3	0.404083	2.51493	0.718	0.143876	40 days
OSGEP	0.130297	1.09452	OSGEP	3	3	-0.874859	2.08272	0.471	0.326979	40 days
OTUB1	-0.305576	0.809119	OTUB1	3	3	15.2178	3.37392	0.000316	3.50031	40 days
OXCT1	0.172997	1.1274	OXCT1	3	3	-3.17618	3.29554	0.0441	1.35556	40 days
OXSR1	0.156809	1.11482	OXSR1	3	3	-2.02821	3.27409	0.128	0.89279	40 days
P4HA1	-0.211723	0.863505	P4HA1	3	3	2.91426	3.09149	0.0596	1.22475	40 days
P4HA2	0.535733	1.44968	P4HA2	3	3	-5.15526	2.06959	0.0332	1.47886	40 days
P4HB	-0.00411908	0.997149	P4HB	3	3	0.52537	2.49648	0.642	0.192465	40 days
PA2G4	-0.115354	0.923156	PA2G4	3	3	6.06664	2.44663	0.0158	1.80134	40 days
PABPC1;PABPC3	-0.0321318	0.977974	PABPC1;PABPC3	3	3	1.27686	2.00916	0.329	0.482804	40 days
PABPC4	0.0138022	1.00961	PABPC4	3	3	-0.145256	2.7194	0.895	0.048177	40 days
PABPN1	-0.0273304	0.981234	PABPN1	3	3	0.448459	2.64571	0.688	0.162412	40 days
PACS1	0.648188	1.5672	PACS1	3	3	-4.63413	2.00672	0.0433	1.36351	40 days
PACSIN2	0.0936012	1.06703	PACSIN2	3	3	-2.12041	3.99966	0.101	0.995679	40 days
PAFAH1B1	-0.20775	0.865887	PAFAH1B1	3	3	17.4275	2.94519	0.000459	3.33819	40 days
PAFAH1B2	-0.95644	0.515327	PAFAH1B2	3	3	24.655	3.99939	1.61e-05	4.79317	40 days
PAFAH1B3	0.11165	1.08046	PAFAH1B3	3	3	-1.93779	2.3943	0.171	0.767004	40 days
PAICS	-0.00800688	0.994465	PAICS	3	3	0.193765	3.77384	0.856	0.0675262	40 days
PAIP1	0.101867	1.07316	PAIP1	3	3	-2.50077	2.25841	0.115	0.939302	40 days
PAK2	0.0864989	1.06179	PAK2	3	3	-2.81991	3.7602	0.0514	1.28904	40 days
PAK3	0.824288	1.77066	PAK3	3	3	-61.4165	2.00011	0.000265	3.57675	40 days
PALLD	0.104339	1.075	PALLD	3	3	-2.11092	3.40361	0.114	0.943095	40 days
PALM	0.113764	1.08205	PALM	3	3	-0.876132	3.90584	0.432	0.364516	40 days
PANK4	-0.0937821	0.937063	PANK4	3	3	12.2635	2.15661	0.00494	2.30627	40 days
PAPSS1	-0.140379	0.907281	PAPSS1	3	3	2.991	3.29478	0.0516	1.28735	40 days
PARK7	0.00579528	1.00403	PARK7	3	3	-0.292913	2.90324	0.789	0.102923	40 days
PARP1	-0.185144	0.879561	PARP1	3	3	65.8895	2.06462	0.000183	3.73755	40 days
PBDC1	-0.0042204	0.997079	PBDC1	3	3	0.0138498	2.0025	0.99	0.00436481	40 days
PBRM1	-0.0583595	0.960356	PBRM1	3	3	2.08474	3.63773	0.112	0.950782	40 days
PBXIP1	0.783859	1.72173	PBXIP1	3	3	-8.01592	3.71129	0.00179	2.74715	40 days
PCBP1	0.00216182	1.0015	PCBP1	3	3	-0.239537	2.96017	0.826	0.08302	40 days
PCBP2	-0.0853041	0.942586	PCBP2	3	3	1.38848	2.25761	0.286	0.543634	40 days
PCBP4	-0.365187	0.776368	PCBP4	3	3	1.76637	2.53981	0.192	0.716699	40 days
PCCA	0.0989961	1.07103	PCCA	3	3	-1.23882	3.99433	0.283	0.548214	40 days
PCCB	-0.112021	0.925291	PCCB	3	3	1.23125	2.3851	0.326	0.486782	40 days
PCK2	-0.169683	0.889038	PCK2	3	3	1.94664	3.27889	0.139	0.856985	40 days
PCMT1	-0.0389259	0.973379	PCMT1	3	3	0.577947	2.45244	0.612	0.213249	40 days
PCNA	-0.147368	0.902896	PCNA	3	3	5.10032	3.48346	0.01	2	40 days
PCNP	0.126396	1.09156	PCNP	3	3	-13.2434	2.0001	0.00565	2.24795	40 days
PCSK1	0.784407	1.72238	PCSK1	3	3	-3.45673	2.66742	0.0488	1.31158	40 days
PCSK1N	-0.131764	0.912715	PCSK1N	3	3	2.7565	2.93992	0.072	1.14267	40 days
PCYOX1	0.200505	1.1491	PCYOX1	3	3	-27.5144	2.13674	0.000919	3.03668	40 days
PDAP1	-0.0195815	0.986519	PDAP1	3	3	0.571055	3.62225	0.602	0.220404	40 days
PDCD5	0.132406	1.09612	PDCD5	3	3	-2.88437	2.78004	0.0693	1.15927	40 days
PDCD6	0.153845	1.11253	PDCD6	3	3	-3.07645	2.08505	0.0868	1.06148	40 days
PDCD6IP	-0.173501	0.886688	PDCD6IP	3	3	12.5748	3.6634	0.000381	3.41908	40 days
PDE12	-0.250937	0.840351	PDE12	3	3	1.22268	3.63913	0.295	0.530178	40 days
PDE6D	0.135933	1.0988	PDE6D	3	3	-0.479435	2.00006	0.679	0.16813	40 days
PDHA1	0.20521	1.15285	PDHA1	3	3	-13.8186	2.00943	0.0051	2.29243	40 days
PDHB	0.164449	1.12074	PDHB	3	3	-3.75911	2.07682	0.0604	1.21896	40 days
PDIA3	0.0615537	1.04359	PDIA3	3	3	-4.38816	3.67438	0.0142	1.84771	40 days
PDIA4	-0.0547724	0.962746	PDIA4	3	3	1.63427	2.64201	0.213	0.67162	40 days
PDIA6	0.0399246	1.02806	PDIA6	3	3	-1.29637	3.66373	0.27	0.568636	40 days
PDLIM5	-0.366072	0.775892	PDLIM5	3	3	4.61177	2.02581	0.0429	1.36754	40 days
PDS5B	0.0212829	1.01486	PDS5B	3	3	-0.128158	2.99726	0.906	0.0428718	40 days
PDXK	0.00837623	1.00582	PDXK	3	3	-0.162283	3.61981	0.88	0.0555173	40 days
PDXP	0.195374	1.14502	PDXP	3	3	-3.94625	2.30018	0.0464	1.33348	40 days
PEA15	-0.198187	0.871645	PEA15	3	3	2.98606	2.00153	0.0961	1.01728	40 days
PEBP1	-0.183858	0.880346	PEBP1	3	3	5.7885	2.24293	0.0218	1.66154	40 days
PELP1	0.136294	1.09908	PELP1	3	3	-4.70456	3.9966	0.0093	2.03152	40 days
PEPD	-0.130546	0.913486	PEPD	3	3	4.56668	2.66147	0.0254	1.59517	40 days
PES1	-0.279276	0.824005	PES1	3	3	1.5557	3.04559	0.216	0.665546	40 days
PEX11B	-0.377327	0.769863	PEX11B	3	3	30.6088	2.05255	0.000922	3.03527	40 days
PFAS	-0.0254985	0.982481	PFAS	3	3	0.503942	3.36825	0.645	0.19044	40 days
PFDN1	-0.00533344	0.99631	PFDN1	3	3	0.224119	3.55237	0.835	0.0783135	40 days
PFDN2	0.176836	1.1304	PFDN2	3	3	-7.32663	2.49716	0.00951	2.02182	40 days
PFDN4	0.173847	1.12806	PFDN4	3	3	-3.36627	3.67871	0.032	1.49485	40 days
PFDN5	0.0991881	1.07117	PFDN5	3	3	-2.38999	2.01252	0.139	0.856985	40 days
PFDN6	-0.013865	0.990436	PFDN6	3	3	0.338418	2.36096	0.763	0.117475	40 days
PFKL	0.0475558	1.03351	PFKL	3	3	-1.14222	2.02812	0.37	0.431798	40 days
PFKM	0.0802214	1.05718	PFKM	3	3	-2.42021	3.94514	0.0736	1.13312	40 days
PFKP	-0.233371	0.850645	PFKP	3	3	4.50409	2.94715	0.0212	1.67366	40 days
PFN1	0.0298883	1.02093	PFN1	3	3	-0.67095	2.00214	0.571	0.243364	40 days
PFN2	-0.339683	0.790215	PFN2	3	3	13.8151	2.02997	0.0049	2.3098	40 days
PGAM1	-0.102218	0.9316	PGAM1	3	3	3.90243	3.39334	0.0238	1.62342	40 days
PGD	0.0366639	1.02574	PGD	3	3	-4.11236	2.67568	0.0323	1.4908	40 days
PGK1	-0.115382	0.923138	PGK1	3	3	6.7133	3.48644	0.00413	2.38405	40 days
PGLS	0.0596901	1.04224	PGLS	3	3	-10.6241	2.09737	0.0074	2.13077	40 days
PGM1	0.445551	1.36183	PGM1	3	3	-16.4607	2.49983	0.0013	2.88606	40 days
PGM2L1	0.0528544	1.03732	PGM2L1	3	3	-4.41373	3.70012	0.0138	1.86012	40 days
PGM3	-0.163886	0.892618	PGM3	3	3	7.84927	2.25023	0.0112	1.95078	40 days
PGRMC1	0.192254	1.14255	PGRMC1	3	3	-12.1729	2.41638	0.00316	2.50031	40 days
PGRMC2	0.419469	1.33743	PGRMC2	3	3	-14.2676	3.84363	0.00018	3.74473	40 days
PHB	0.20877	1.1557	PHB	3	3	-5.05452	3.97272	0.00734	2.1343	40 days
PHB2	0.118818	1.08585	PHB2	3	3	-8.67908	2.13339	0.0106	1.97469	40 days
PHF5A	0.0131991	1.00919	PHF5A	3	3	-1.12384	3.95121	0.325	0.488117	40 days
PHF6	0.151585	1.11079	PHF6	3	3	-2.55328	2.0009	0.125	0.90309	40 days
PHGDH	0.0279787	1.01958	PHGDH	3	3	-0.487629	2.4459	0.666	0.176526	40 days
PHPT1	-0.190292	0.876428	PHPT1	3	3	5.43863	2.01353	0.0317	1.49894	40 days
PHYHIPL	1.00236	2.00328	PHYHIPL	3	3	-9.71007	3.44341	0.00128	2.89279	40 days
PICALM	0.0890804	1.06369	PICALM	3	3	-2.38437	2.06627	0.136	0.866461	40 days
PIN1	0.00315619	1.00219	PIN1	3	3	-0.0634666	2.34095	0.954	0.0204516	40 days
PIN4	0.304051	1.23461	PIN4	3	3	-6.37616	2.81553	0.00943	2.02549	40 days
PIP4K2B	0.0203041	1.01417	PIP4K2B	3	3	-0.173285	3.87721	0.871	0.0599818	40 days
PITPNA	-0.143324	0.905431	PITPNA	3	3	0.982746	3.89867	0.383	0.416801	40 days
PITPNB	0.00581576	1.00404	PITPNB	3	3	-0.27165	2.98113	0.804	0.094744	40 days
PITPNM1	0.0758766	1.054	PITPNM1	3	3	-0.908676	2.0763	0.456	0.341035	40 days
PKIA	0.149966	1.10954	PKIA	3	3	-1.19577	2.99795	0.318	0.497573	40 days
PKM	-0.0175556	0.987905	PKM	6	6	0.0232669	9.99436	0.982	0.00788851	40 days
PLAA	-0.122442	0.918632	PLAA	3	3	2.83603	2.01759	0.104	0.982967	40 days
PLBD2	-0.321808	0.800067	PLBD2	3	3	11.7687	3.00429	0.00131	2.88273	40 days
PLCD1	-0.350881	0.784105	PLCD1	3	3	15.7274	2.0668	0.00349	2.45717	40 days
PLCG1	-0.0876938	0.941026	PLCG1	3	3	1.39061	2.78259	0.265	0.576754	40 days
PLD3	0.353549	1.2777	PLD3	3	3	-81.2081	3.88491	2.02e-07	6.69465	40 days
PLEC	-0.374278	0.771492	PLEC	3	3	16.6912	3.69883	0.000129	3.88941	40 days
PLEKHA5	-0.415379	0.749823	PLEKHA5	3	3	4.83519	2.10852	0.0362	1.44129	40 days
PLIN3	-0.0772365	0.947872	PLIN3	3	3	1.15628	2.96781	0.332	0.478862	40 days
PLOD1	0.030274	1.02121	PLOD1	3	3	-0.294029	2.55465	0.791	0.101824	40 days
PLOD2	-0.173861	0.886467	PLOD2	3	3	1.74395	2.49822	0.198	0.703335	40 days
PLS3	0.558867	1.47311	PLS3	3	3	-4.11103	2.60929	0.0339	1.4698	40 days
PLXNA1	0.660782	1.58094	PLXNA1	3	3	-4.77844	2.96276	0.0179	1.74715	40 days
PMPCA	-0.21468	0.861738	PMPCA	3	3	2.93634	2.65631	0.0705	1.15181	40 days
PMPCB	-0.414732	0.750159	PMPCB	3	3	4.7435	2.23063	0.0336	1.47366	40 days
PMVK	-0.00456676	0.99684	PMVK	3	3	0.247902	3.36922	0.819	0.0867161	40 days
PNN	0.0447272	1.03149	PNN	3	3	-0.508205	3.17111	0.645	0.19044	40 days
PNP	-0.238302	0.847742	PNP	3	3	3.34236	3.04555	0.0433	1.36351	40 days
PODXL	0.0681045	1.04834	PODXL	3	3	-0.975847	2.54866	0.412	0.385103	40 days
POGLUT1	0.101847	1.07315	POGLUT1	3	3	-2.1832	3.93964	0.0955	1.02	40 days
POGZ	0.224027	1.16799	POGZ	3	3	-34.4843	2.67005	0.000129	3.88941	40 days
POLDIP3	0.0604448	1.04279	POLDIP3	3	3	-0.427092	2.57147	0.702	0.153663	40 days
POLR2A	-0.0418577	0.971403	POLR2A	3	3	2.76445	2.79024	0.0758	1.12033	40 days
POLR2B	-0.0243401	0.98327	POLR2B	3	3	0.515775	2.87631	0.643	0.191789	40 days
POLR2C	0.193921	1.14387	POLR2C	3	3	-2.55451	2.1118	0.119	0.924453	40 days
PON2	-1.13107	0.456576	PON2	3	3	22.1483	3.99671	2.48e-05	4.60555	40 days
POR	0.00828694	1.00576	POR	3	3	-0.28137	2.99449	0.797	0.0985417	40 days
POU2F1;POU2F3	-0.0795866	0.946329	POU2F1;POU2F3	3	3	0.571436	3.81315	0.6	0.221849	40 days
PPA1	0.17681	1.13038	PPA1	3	3	-10.3865	3.35599	0.00115	2.9393	40 days
PPA2	0.517172	1.43115	PPA2	3	3	-5.42753	2.24225	0.025	1.60206	40 days
PPAT	-0.128237	0.914949	PPAT	3	3	2.02336	2.78473	0.143	0.844664	40 days
PPIA	0.101082	1.07258	PPIA	3	3	-19.5666	2.08094	0.00216	2.66555	40 days
PPIB	0.126699	1.09179	PPIB	3	3	-28.9262	2.00254	0.00118	2.92812	40 days
PPID	-0.41428	0.750394	PPID	3	3	4.52916	2.194	0.0381	1.41908	40 days
PPIH	-0.172278	0.88744	PPIH	3	3	2.05987	2.08371	0.17	0.769551	40 days
PPIL1	-0.0907723	0.93902	PPIL1	3	3	1.8399	3.98962	0.14	0.853872	40 days
PPM1A	0.226094	1.16966	PPM1A	3	3	-3.01656	2.15085	0.0865	1.06298	40 days
PPM1B	0.277012	1.21168	PPM1B	3	3	-0.817558	2.41143	0.487	0.312471	40 days
PPM1E	-0.0948969	0.936339	PPM1E	3	3	1.92842	2.00003	0.194	0.712198	40 days
PPM1G	0.0454639	1.03201	PPM1G	3	3	-1.08079	2.00678	0.392	0.406714	40 days
PPME1	-0.10206	0.931701	PPME1	3	3	2.28634	2.89299	0.11	0.958607	40 days
PPP1CA	-0.0514764	0.964948	PPP1CA	3	3	0.83376	2.1407	0.487	0.312471	40 days
PPP1CB	-0.0117156	0.991912	PPP1CB	3	3	0.718908	3.93354	0.513	0.289883	40 days
PPP1R12A	-0.0050066	0.996536	PPP1R12A	3	3	0.0938657	2.71098	0.932	0.0305841	40 days
PPP1R21	-0.190279	0.876436	PPP1R21	3	3	6.157	2.86831	0.00982	2.00789	40 days
PPP1R7	0.238759	1.17998	PPP1R7	3	3	-3.64365	2.22936	0.0574	1.24109	40 days
PPP1R8	-0.36169	0.778253	PPP1R8	3	3	50.841	3.9974	9.02e-07	6.04479	40 days
PPP2CB	-0.0618785	0.958016	PPP2CB	3	3	3.6094	2.37211	0.0532	1.27409	40 days
PPP2R1A	0.0942954	1.06754	PPP2R1A	3	3	-3.04031	3.23925	0.0506	1.29585	40 days
PPP2R2A	0.00598157	1.00415	PPP2R2A	3	3	-0.207913	2.3445	0.852	0.0695604	40 days
PPP2R4;DKFZp781M17165	0.0290518	1.02034	PPP2R4;DKFZp781M17165	3	3	-1.37488	3.15177	0.259	0.5867	40 days
PPP2R5D	-0.000820502	0.999431	PPP2R5D	3	3	0.0351167	2.98522	0.974	0.011441	40 days
PPP2R5E	0.0874036	1.06246	PPP2R5E	3	3	-1.89406	2.61276	0.168	0.774691	40 days
PPP3CA	0.0756037	1.0538	PPP3CA	3	3	-0.691318	2.00191	0.561	0.251037	40 days
PPP4C	-0.169691	0.889033	PPP4C	3	3	1.7735	2.3948	0.197	0.705534	40 days
PPP5C	-0.0751905	0.949217	PPP5C	3	3	4.0109	3.48905	0.0209	1.67985	40 days
PPP6C	0.145004	1.10573	PPP6C	3	3	-1.53945	2.26789	0.249	0.603801	40 days
PPP6R3	-0.139806	0.907641	PPP6R3	3	3	0.9888	2.22174	0.418	0.378824	40 days
PPT1	0.0828767	1.05913	PPT1	3	3	-0.785541	3.98107	0.476	0.322393	40 days
PQBP1	0.0953715	1.06834	PQBP1	3	3	-1.21186	3.37639	0.303	0.518557	40 days
PRAF2	0.0946442	1.0678	PRAF2	3	3	-1.07861	2.00003	0.394	0.404504	40 days
PRCP	0.0719578	1.05114	PRCP	3	3	-3.95391	2.13103	0.0526	1.27901	40 days
PRDX1	0.0145441	1.01013	PRDX1	3	3	-0.341837	2.00689	0.765	0.116339	40 days
PRDX2	0.0678922	1.04818	PRDX2	3	3	-3.99262	2.53032	0.0383	1.4168	40 days
PRDX3	0.045609	1.03212	PRDX3	3	3	-1.44505	3.70881	0.227	0.643974	40 days
PRDX4	0.605964	1.522	PRDX4	3	3	-5.23983	2.99282	0.0136	1.86646	40 days
PRDX5	0.0466307	1.03285	PRDX5	3	3	-11.6065	3.79325	0.000421	3.37572	40 days
PRDX6	0.019403	1.01354	PRDX6	3	3	-0.703308	3.94877	0.521	0.283162	40 days
PREP	0.241886	1.18254	PREP	3	3	-14.3766	2.00564	0.00475	2.32331	40 days
PREPL	0.466864	1.3821	PREPL	3	3	-8.2222	3.48634	0.00211	2.67572	40 days
PRKACA;KIN27	0.00226582	1.00157	PRKACA;KIN27	3	3	-0.10653	3.49269	0.921	0.0357404	40 days
PRKACB	0.0923927	1.06614	PRKACB	3	3	-3.49603	3.95335	0.0255	1.59346	40 days
PRKAG1	0.0565146	1.03995	PRKAG1	3	3	-0.729196	2.72589	0.523	0.281498	40 days
PRKAR1A	-0.952367	0.516784	PRKAR1A	3	3	13.4256	3.33809	0.000508	3.29414	40 days
PRKAR2A	0.0545697	1.03855	PRKAR2A	3	3	-1.1664	3.44558	0.318	0.497573	40 days
PRKAR2B	0.117874	1.08513	PRKAR2B	3	3	-0.994576	3.75793	0.38	0.420216	40 days
PRKCA;PRKCB	-0.213861	0.862226	PRKCA;PRKCB	3	3	6.55251	3.9835	0.00285	2.54516	40 days
PRKCSH	-0.153022	0.899365	PRKCSH	3	3	7.02881	3.88798	0.0024	2.61979	40 days
PRKDC	-0.0167382	0.988465	PRKDC	3	3	1.3686	2.00126	0.305	0.5157	40 days
PRKRA	-0.203671	0.868338	PRKRA	3	3	1.55649	2.34609	0.242	0.616185	40 days
PRMT1	0.0211442	1.01476	PRMT1	3	3	-0.345812	2.00001	0.762	0.118045	40 days
PRMT5	-0.2616	0.834162	PRMT5	3	3	8.32577	3.35693	0.00235	2.62893	40 days
PRNP	0.668683	1.58962	PRNP	3	3	-2.87556	2.39032	0.0835	1.07831	40 days
PROSC	0.131393	1.09535	PROSC	3	3	-1.00986	3.76444	0.373	0.428291	40 days
PRPF19	-0.0830687	0.944047	PRPF19	3	3	2.6393	3.58622	0.0645	1.19044	40 days
PRPF31	-0.0307134	0.978936	PRPF31	3	3	0.238552	2.99901	0.827	0.0824945	40 days
PRPF40A	-0.148934	0.901917	PRPF40A	3	3	2.65439	2.91857	0.079	1.10237	40 days
PRPF4B	0.0499221	1.03521	PRPF4B	3	3	-2.00771	2.52501	0.155	0.809668	40 days
PRPF6	-0.156267	0.897344	PRPF6	3	3	5.17405	2.86152	0.0157	1.8041	40 days
PRPF8	0.00640946	1.00445	PRPF8	3	3	-0.377608	2.14095	0.74	0.130768	40 days
PRPS1;PRPS1L1	-0.330899	0.795041	PRPS1;PRPS1L1	3	3	12.1267	2.16717	0.00496	2.30452	40 days
PRPSAP2	0.0344162	1.02414	PRPSAP2	3	3	-1.00575	2.08273	0.417	0.379864	40 days
PRR36	0.0494722	1.03489	PRR36	3	3	-0.769351	2.92007	0.499	0.301899	40 days
PRRC1	0.411238	1.32983	PRRC1	3	3	-2.73817	2.01083	0.111	0.954677	40 days
PRRC2C	-0.204747	0.867691	PRRC2C	3	3	1.04428	2.01908	0.405	0.392545	40 days
PSAP	0.106662	1.07673	PSAP	3	3	-6.23362	3.75679	0.00415	2.38195	40 days
PSAT1	-0.265066	0.832161	PSAT1	3	3	8.14194	2.5692	0.00669	2.17457	40 days
PSIP1	-0.0811547	0.945301	PSIP1	3	3	1.98675	2.00294	0.185	0.732828	40 days
PSMA1	0.197571	1.14677	PSMA1	3	3	-1.89578	2.45118	0.175	0.756962	40 days
PSMA2	-0.329692	0.795706	PSMA2	3	3	6.28734	3.52374	0.00495	2.30539	40 days
PSMA3	-0.174333	0.886177	PSMA3	3	3	2.66145	3.91378	0.0576	1.23958	40 days
PSMA4	0.0363018	1.02548	PSMA4	3	3	-0.294877	3.50775	0.785	0.10513	40 days
PSMA5	-0.308626	0.80741	PSMA5	3	3	12.1733	2.03244	0.00629	2.20135	40 days
PSMA6	-0.229167	0.853127	PSMA6	3	3	3.21447	3.35811	0.0416	1.38091	40 days
PSMA7;PSMA8	0.127488	1.09239	PSMA7;PSMA8	3	3	-10.0505	2.00852	0.00962	2.01682	40 days
PSMB1	-0.180163	0.882603	PSMB1	3	3	7.30267	2.52784	0.00923	2.0348	40 days
PSMB2	-0.052251	0.96443	PSMB2	3	3	0.747398	2.09862	0.53	0.275724	40 days
PSMB3	-0.23204	0.85143	PSMB3	3	3	5.06955	3.05768	0.0141	1.85078	40 days
PSMC1	-0.0368353	0.974791	PSMC1	3	3	1.54767	3.61159	0.204	0.69037	40 days
PSMC2	-0.0976717	0.93454	PSMC2	3	3	5.5903	2.00007	0.0305	1.5157	40 days
PSMC3	-0.110825	0.926058	PSMC3	3	3	5.90876	3.6636	0.00539	2.26841	40 days
PSMC4	-0.087914	0.940882	PSMC4	3	3	7.98671	2.0579	0.0141	1.85078	40 days
PSMC5	-0.0402789	0.972467	PSMC5	3	3	1.6778	3.89544	0.171	0.767004	40 days
PSMC6	-0.0975111	0.934644	PSMC6	3	3	4.50204	3.21758	0.0176	1.75449	40 days
PSMD1	0.0188347	1.01314	PSMD1	3	3	-0.968718	2.42193	0.419	0.377786	40 days
PSMD10	0.441286	1.35781	PSMD10	3	3	-16.6144	2.0004	0.0036	2.4437	40 days
PSMD11	-0.0634031	0.957004	PSMD11	3	3	11.2723	3.98997	0.000358	3.44612	40 days
PSMD12	-0.036852	0.97478	PSMD12	3	3	1.05373	3.00079	0.369	0.432974	40 days
PSMD13	0.104335	1.075	PSMD13	3	3	-2.95984	2.0035	0.0975	1.011	40 days
PSMD14	0.0386207	1.02713	PSMD14	3	3	-1.08942	3.79082	0.34	0.468521	40 days
PSMD2	-0.0268817	0.98154	PSMD2	3	3	0.412198	2.75732	0.71	0.148742	40 days
PSMD3	-0.0610684	0.958554	PSMD3	3	3	1.33973	2.19114	0.302	0.519993	40 days
PSMD4	-0.0832201	0.943948	PSMD4	3	3	7.12466	3.86255	0.00234	2.63078	40 days
PSMD5	-0.00271008	0.998123	PSMD5	3	3	0.059218	2.30746	0.958	0.0186345	40 days
PSMD6	-0.0396486	0.972892	PSMD6	3	3	1.68311	3.64685	0.175	0.756962	40 days
PSMD7	-0.0264066	0.981863	PSMD7	3	3	0.976985	2.29601	0.42	0.376751	40 days
PSMD8	0.0301175	1.0211	PSMD8	3	3	-2.0785	2.98131	0.13	0.886057	40 days
PSMD9	0.120514	1.08712	PSMD9	3	3	-5.77123	3.99814	0.00448	2.34872	40 days
PSME1	-0.129347	0.914245	PSME1	3	3	4.88919	3.14337	0.0147	1.83268	40 days
PSME2	0.0141806	1.00988	PSME2	3	3	-1.45081	3.78875	0.224	0.649752	40 days
PSME3	0.0768491	1.05471	PSME3	3	3	-0.77483	3.77043	0.484	0.315155	40 days
PSMF1	-0.401262	0.757196	PSMF1	3	3	1.95312	2.38117	0.169	0.772113	40 days
PSPC1	-0.0522413	0.964437	PSPC1	3	3	2.0072	2.45459	0.158	0.801343	40 days
PSPH	-0.395752	0.760093	PSPH	3	3	3.11599	2.13006	0.0825	1.08355	40 days
PTBP1	0.272628	1.20801	PTBP1	3	3	-5.15567	2.00205	0.0355	1.44977	40 days
PTBP2	-0.0249047	0.982886	PTBP2	3	3	1.0941	3.00766	0.354	0.450997	40 days
PTBP3	0.345775	1.27083	PTBP3	3	3	-2.50045	3.98685	0.0669	1.17457	40 days
PTGES3	-0.0927458	0.937736	PTGES3	3	3	3.91121	3.52917	0.022	1.65758	40 days
PTGR1	0.137781	1.10021	PTGR1	3	3	-6.88135	3.99469	0.00235	2.62893	40 days
PTK2	0.00113273	1.00079	PTK2	3	3	-0.0120194	2.10391	0.991	0.00392635	40 days
PTK7	-0.575838	0.670897	PTK7	3	3	2.18901	2.41507	0.138	0.860121	40 days
PTMA	0.0686633	1.04874	PTMA	3	3	-1.11754	3.70759	0.331	0.480172	40 days
PTMS	0.327638	1.25496	PTMS	3	3	-2.17028	2.44234	0.139	0.856985	40 days
PTPN1	-0.150822	0.900737	PTPN1	3	3	1.36634	3.61766	0.251	0.600326	40 days
PTPN11	-0.0709054	0.95204	PTPN11	3	3	1.22516	2.16718	0.337	0.47237	40 days
PTPN23	0.127247	1.09221	PTPN23	3	3	-3.66662	2.95492	0.036	1.4437	40 days
PTPRS	0.137861	1.10027	PTPRS	3	3	-1.19833	3.01984	0.316	0.500313	40 days
PTRH2	0.375009	1.29685	PTRH2	3	3	-2.64675	3.2918	0.07	1.1549	40 days
PUF60	0.0627856	1.04448	PUF60	3	3	-0.968395	2.42256	0.419	0.377786	40 days
PXDN	0.126584	1.09171	PXDN	3	3	-1.53215	3.11782	0.22	0.657577	40 days
PXN	-0.334578	0.793016	PXN	3	3	1.27274	2.04578	0.329	0.482804	40 days
PYCR1	-0.0120175	0.991705	PYCR1	3	3	0.194788	2.42968	0.861	0.0649968	40 days
PYCR2	-0.0144673	0.990022	PYCR2	3	3	0.363345	3.17498	0.739	0.131356	40 days
PYGB	-0.180431	0.882439	PYGB	3	3	11.6024	3.41416	0.000732	3.13549	40 days
QARS	-0.270193	0.829209	QARS	3	3	4.83179	2.69725	0.0215	1.66756	40 days
QDPR	-0.120258	0.920023	QDPR	3	3	0.701688	2.83131	0.536	0.270835	40 days
QPRT	0.020681	1.01444	QPRT	3	3	-0.162504	2.03462	0.886	0.0525663	40 days
RAB10	0.00164241	1.00114	RAB10	3	3	-0.0392234	2.0809	0.972	0.0123337	40 days
RAB11A;RAB11B	0.0426834	1.03003	RAB11A;RAB11B	3	3	-3.46879	2.1257	0.0678	1.16877	40 days
RAB12	-0.191573	0.875651	RAB12	3	3	2.11601	2.49729	0.143	0.844664	40 days
RAB14	0.156362	1.11447	RAB14	3	3	-5.07092	2.10263	0.0331	1.48017	40 days
RAB18	0.0922468	1.06603	RAB18	3	3	-1.60101	2.02868	0.249	0.603801	40 days
RAB1A	0.0471673	1.03323	RAB1A	3	3	-1.80465	2.35015	0.194	0.712198	40 days
RAB1B	-0.0535324	0.963574	RAB1B	3	3	0.735018	3.46451	0.509	0.293282	40 days
RAB21	0.0605864	1.04289	RAB21	3	3	-2.72042	2.05034	0.11	0.958607	40 days
RAB2A	-0.164344	0.892334	RAB2A	3	3	6.84988	3.97078	0.00244	2.61261	40 days
RAB2B	0.226884	1.1703	RAB2B	3	3	-1.55526	3.71436	0.2	0.69897	40 days
RAB33A;RAB33B	0.257714	1.19558	RAB33A;RAB33B	3	3	-3.81715	2.44228	0.045	1.34679	40 days
RAB35	0.022523	1.01573	RAB35	3	3	-2.78126	2.63974	0.0797	1.09854	40 days
RAB3A	0.24537	1.1854	RAB3A	3	3	-3.98755	3.66334	0.0193	1.71444	40 days
RAB3B	0.134911	1.09803	RAB3B	3	3	-5.62539	2.68664	0.0148	1.82974	40 days
RAB3C	-0.0317323	0.978245	RAB3C	3	3	1.78475	2.01152	0.216	0.665546	40 days
RAB3D	0.00309176	1.00215	RAB3D	3	3	-0.046006	3.48072	0.966	0.0150229	40 days
RAB3GAP1	0.103782	1.07459	RAB3GAP1	3	3	-1.8663	3.6417	0.142	0.847712	40 days
RAB4A	-0.19306	0.874748	RAB4A	3	3	2.17329	2.00374	0.162	0.790485	40 days
RAB5A	0.0530924	1.03749	RAB5A	3	3	-0.643536	2.00357	0.586	0.232102	40 days
RAB5B	0.154231	1.11283	RAB5B	3	3	-1.0724	3.16403	0.358	0.446117	40 days
RAB5C	0.00280751	1.00195	RAB5C	3	3	-0.074233	2.18401	0.947	0.02365	40 days
RAB6A	0.118997	1.08598	RAB6A	6	6	-0.133339	9.91816	0.897	0.0472076	40 days
RAB6B	-0.0211755	0.985429	RAB6B	3	3	0.206231	2.80859	0.851	0.0700704	40 days
RAB7A	-0.0900438	0.939494	RAB7A	3	3	6.20957	2.86349	0.00964	2.01592	40 days
RAB8A	-0.119063	0.920786	RAB8A	3	3	6.89262	2.0257	0.0197	1.70553	40 days
RAB8B	0.00837247	1.00582	RAB8B	3	3	-0.0887899	3.70895	0.934	0.0296531	40 days
RABEP1	0.237086	1.17861	RABEP1	3	3	-8.40826	2.31273	0.00879	2.05601	40 days
RABGAP1	-0.0132989	0.990824	RABGAP1	3	3	0.199975	3.38526	0.853	0.069051	40 days
RAC1	-0.0930513	0.937538	RAC1	3	3	2.84379	2.31139	0.0887	1.05208	40 days
RAC3	0.100592	1.07221	RAC3	3	3	-2.34012	2.06666	0.14	0.853872	40 days
RAD23B	0.0681527	1.04837	RAD23B	3	3	-2.22288	2.25725	0.142	0.847712	40 days
RAD50	-0.0102014	0.992954	RAD50	3	3	0.426419	3.16388	0.697	0.156767	40 days
RAE1	0.0401443	1.02822	RAE1	3	3	-0.210239	3.23298	0.846	0.0726296	40 days
RALA	-0.0215091	0.985202	RALA	3	3	0.849009	2.43692	0.471	0.326979	40 days
RALY	-0.0290814	0.980044	RALY	3	3	0.761433	3.27658	0.497	0.303644	40 days
RAN	0.00162395	1.00113	RAN	3	3	-0.0380703	2.19125	0.973	0.0118872	40 days
RANBP1	-0.138203	0.90865	RANBP1	3	3	21.0397	3.7159	5.31e-05	4.27491	40 days
RANBP2	0.0946348	1.0678	RANBP2	3	3	-1.98587	2.95641	0.143	0.844664	40 days
RANBP3	0.111273	1.08018	RANBP3	3	3	-1.50991	3.83471	0.209	0.679854	40 days
RANBP6	0.204763	1.1525	RANBP6	3	3	-6.48439	3.59307	0.00419	2.37779	40 days
RANGAP1	-0.243132	0.844909	RANGAP1	3	3	2.94596	3.10163	0.0578	1.23807	40 days
RAP1B;RAP1A	0.125284	1.09072	RAP1B;RAP1A	3	3	-3.79348	3.73254	0.0218	1.66154	40 days
RAP1GDS1	0.136375	1.09914	RAP1GDS1	3	3	-1.66462	2.40333	0.217	0.66354	40 days
RAP2B;RAP2A;RAP2C	0.507434	1.42152	RAP2B;RAP2A;RAP2C	3	3	-24.0572	2.00429	0.0017	2.76955	40 days
RARS	0.0336624	1.02361	RARS	3	3	-3.35526	2.63645	0.0531	1.27491	40 days
RASA1	0.0687052	1.04877	RASA1	3	3	-5.87752	2.00777	0.0275	1.56067	40 days
RAVER1	0.351202	1.27562	RAVER1	3	3	-2.25462	2.08484	0.148	0.829738	40 days
RBBP4	-0.0455799	0.9689	RBBP4	3	3	0.697413	3.72742	0.527	0.278189	40 days
RBFOX2;RBFOX1	0.15714	1.11507	RBFOX2;RBFOX1	3	3	-0.879463	3.55034	0.435	0.361511	40 days
RBM10	-0.0277393	0.980956	RBM10	3	3	0.402984	2.5957	0.718	0.143876	40 days
RBM12	0.00171504	1.00119	RBM12	3	3	-0.0277589	3.58386	0.979	0.00921731	40 days
RBM14	-0.03564	0.975599	RBM14	3	3	1.17649	2.6835	0.333	0.477556	40 days
RBM15	-0.354702	0.782031	RBM15	3	3	8.63537	3.77998	0.00127	2.8962	40 days
RBM25	-0.0499916	0.965942	RBM25	3	3	1.09958	2.14218	0.38	0.420216	40 days
RBM26	0.0603917	1.04275	RBM26	3	3	-0.545977	3.1073	0.622	0.20621	40 days
RBM3	0.24293	1.18339	RBM3	3	3	-7.60762	2.18698	0.013	1.88606	40 days
RBM39	0.119768	1.08656	RBM39	3	3	-4.42013	2.61455	0.0285	1.54516	40 days
RBM4	-0.0965579	0.935262	RBM4	3	3	2.63649	3.32412	0.07	1.1549	40 days
RBM42	-0.0680168	0.953948	RBM42	3	3	5.3541	2.91589	0.0137	1.86328	40 days
RBM8A	0.117704	1.08501	RBM8A	3	3	-4.56298	2.12915	0.0398	1.40012	40 days
RBMX	0.0301972	1.02115	RBMX	3	3	-6.10227	2.22651	0.0198	1.70333	40 days
RBP1	-0.346349	0.786572	RBP1	3	3	11.8767	3.32337	0.000777	3.10958	40 days
RBX1	0.138375	1.10066	RBX1	3	3	-2.87182	2.12797	0.0958	1.01863	40 days
RCC1	-0.116015	0.922733	RCC1	3	3	1.67109	2.17569	0.227	0.643974	40 days
RCC2	-0.13908	0.908098	RCC2	3	3	2.95834	3.29578	0.053	1.27572	40 days
RCN1	0.0669046	1.04747	RCN1	3	3	-1.98493	3.75097	0.123	0.910095	40 days
RCN2	-0.0839645	0.943461	RCN2	3	3	4.65744	2.68024	0.0239	1.6216	40 days
RCOR2	-0.170603	0.888471	RCOR2	3	3	7.86228	2.00229	0.0157	1.8041	40 days
RDH11	0.189768	1.14058	RDH11	3	3	-2.87319	2.85504	0.0678	1.16877	40 days
RDX	-0.0140073	0.990338	RDX	3	3	0.203265	3.27239	0.851	0.0700704	40 days
RECQL	0.00993281	1.00691	RECQL	3	3	-0.116076	3.3323	0.914	0.0390538	40 days
RFC4	0.174653	1.12869	RFC4	3	3	-4.75898	2.05155	0.0394	1.4045	40 days
RHBDD2;WUGSC:H_RG122E10.2a	-0.025766	0.982299	RHBDD2;WUGSC:H_RG122E10.2a	3	3	0.640765	2.07674	0.585	0.232844	40 days
RHOA	0.172133	1.12672	RHOA	3	3	-4.39791	2.00021	0.048	1.31876	40 days
RHOB	-0.19586	0.873052	RHOB	3	3	5.51695	2.35337	0.0216	1.66555	40 days
RHOT1	-0.135781	0.910177	RHOT1	3	3	1.91387	3.81612	0.132	0.879426	40 days
RIC8A	-0.42004	0.747404	RIC8A	3	3	6.89301	2.15302	0.0168	1.77469	40 days
RNF2	0.135289	1.09831	RNF2	3	3	-3.06488	2.73923	0.0617	1.20971	40 days
RNF7	-0.182358	0.881262	RNF7	3	3	3.11986	3.99224	0.0356	1.44855	40 days
RNH1	-0.112816	0.924781	RNH1	3	3	2.32621	2.78309	0.109	0.962574	40 days
RNMT	0.190562	1.14121	RNMT	3	3	-5.94757	2.0307	0.0262	1.5817	40 days
RNPEP	0.323394	1.25127	RNPEP	3	3	-4.69489	2.50851	0.0269	1.57025	40 days
RNPS1	0.00350698	1.00243	RNPS1	3	3	-0.0594267	3.77277	0.956	0.0195421	40 days
RPA1	-0.105547	0.929453	RPA1	3	3	3.98946	2.54754	0.038	1.42022	40 days
RPA2	-0.368632	0.774516	RPA2	3	3	2.32773	2.22972	0.132	0.879426	40 days
RPA3	0.0777082	1.05534	RPA3	3	3	-1.97511	3.12823	0.139	0.856985	40 days
RPE	-0.00671324	0.995358	RPE	3	3	0.144659	2.53244	0.896	0.047692	40 days
RPL10	-0.0857951	0.942265	RPL10	3	3	1.95479	3.94485	0.123	0.910095	40 days
RPL10A	-0.0830988	0.944028	RPL10A	3	3	1.49976	2.18983	0.262	0.581699	40 days
RPL11	0.167468	1.12309	RPL11	3	3	-2.07843	3.3716	0.119	0.924453	40 days
RPL12	0.0247671	1.01732	RPL12	3	3	-1.4196	2.32183	0.275	0.560667	40 days
RPL13	-0.12022	0.920047	RPL13	3	3	1.91364	2.06919	0.192	0.716699	40 days
RPL13A;RPL13a	0.217375	1.16262	RPL13A;RPL13a	3	3	-2.08215	2.01464	0.172	0.764472	40 days
RPL14	-0.0273688	0.981208	RPL14	3	3	0.410783	2.0454	0.72	0.142668	40 days
RPL15	-0.0425049	0.970968	RPL15	3	3	1.83671	3.1202	0.16	0.79588	40 days
RPL17;RPL17-C18orf32	-0.131019	0.913186	RPL17;RPL17-C18orf32	3	3	2.797	2.26505	0.0936	1.02872	40 days
RPL18	-0.0797158	0.946244	RPL18	3	3	2.1666	3.58428	0.104	0.982967	40 days
RPL18A	-0.0977118	0.934514	RPL18A	3	3	3.4336	3.308	0.0356	1.44855	40 days
RPL19	0.0312993	1.02193	RPL19	3	3	-0.439561	3.81428	0.684	0.164944	40 days
RPL21	0.345097	1.27024	RPL21	3	3	-1.8213	2.055	0.207	0.68403	40 days
RPL22	-0.0803758	0.945811	RPL22	3	3	7.59812	3.85681	0.00186	2.73049	40 days
RPL23	-0.0377802	0.974153	RPL23	3	3	0.877201	2.18921	0.466	0.331614	40 days
RPL23A	0.0164373	1.01146	RPL23A	3	3	-0.633062	3.76625	0.563	0.249492	40 days
RPL24	-0.0859546	0.942161	RPL24	3	3	1.93529	3.96492	0.126	0.899629	40 days
RPL26;RPL26L1	0.0216822	1.01514	RPL26;RPL26L1	3	3	-0.979072	2.03769	0.429	0.367543	40 days
RPL27	0.128033	1.0928	RPL27	3	3	-9.92512	2.23697	0.00681	2.16685	40 days
RPL27A	0.0879264	1.06284	RPL27A	3	3	-0.952744	2.34793	0.428	0.368556	40 days
RPL28	-0.00563869	0.996099	RPL28	3	3	0.142593	3.37642	0.895	0.048177	40 days
RPL29	-0.260578	0.834754	RPL29	3	3	1.76123	2.07766	0.216	0.665546	40 days
RPL3	-0.0453096	0.969082	RPL3	3	3	1.52373	2.02007	0.266	0.575118	40 days
RPL30	0.0610488	1.04322	RPL30	3	3	-1.38604	3.42239	0.249	0.603801	40 days
RPL31	-0.0996123	0.933284	RPL31	3	3	0.865463	2.55597	0.46	0.337242	40 days
RPL32	-0.183568	0.880522	RPL32	3	3	3.50131	3.71165	0.0281	1.55129	40 days
RPL34	-0.146176	0.903642	RPL34	3	3	3.35318	2.0234	0.0773	1.11182	40 days
RPL35	-0.216663	0.860554	RPL35	3	3	2.94416	3.42851	0.0511	1.29158	40 days
RPL35A	0.0136113	1.00948	RPL35A	3	3	-1.14295	3.11487	0.333	0.477556	40 days
RPL36	0.335104	1.26147	RPL36	3	3	-12.7873	2.00004	0.00606	2.21753	40 days
RPL36AL;RPL36A;RPL36A-HNRNPH2	-0.00625989	0.99567	RPL36AL;RPL36A;RPL36A-HNRNPH2	3	3	0.0975612	3.98032	0.927	0.0329203	40 days
RPL37A	0.149548	1.10922	RPL37A	3	3	-2.9274	2.68514	0.07	1.1549	40 days
RPL38	-0.000304525	0.999789	RPL38	3	3	0.0112359	3.63611	0.992	0.00348833	40 days
RPL4	0.0319758	1.02241	RPL4	3	3	-0.721371	2.99843	0.523	0.281498	40 days
RPL5	0.0436691	1.03073	RPL5	3	3	-2.69159	3.43473	0.0642	1.19246	40 days
RPL6	-0.0155209	0.989299	RPL6	3	3	0.500822	3.0725	0.65	0.187087	40 days
RPL7	-0.0439343	0.970006	RPL7	3	3	4.24886	3.17485	0.0213	1.67162	40 days
RPL7A	-0.0717523	0.951482	RPL7A	3	3	1.93269	2.5773	0.164	0.785156	40 days
RPL8	-0.00543945	0.996237	RPL8	3	3	0.119574	2.8282	0.913	0.0395292	40 days
RPL9	-0.0300831	0.979364	RPL9	3	3	0.479077	2.68074	0.668	0.175224	40 days
RPLP0;RPLP0P6	0.0155552	1.01084	RPLP0;RPLP0P6	3	3	-1.03261	3.86434	0.362	0.441291	40 days
RPLP1	-0.140096	0.907459	RPLP1	3	3	2.00779	3.90284	0.117	0.931814	40 days
RPLP2	0.089813	1.06423	RPLP2	3	3	-2.55113	2.08765	0.12	0.920819	40 days
RPN1	0.0227941	1.01593	RPN1	3	3	-4.58173	2.03971	0.0429	1.36754	40 days
RPN2	0.037572	1.02638	RPN2	3	3	-1.5452	2.34045	0.244	0.61261	40 days
RPRD1A	0.104476	1.0751	RPRD1A	3	3	-1.84345	2.52529	0.18	0.744727	40 days
RPRD1B	-0.109597	0.926847	RPRD1B	3	3	1.5106	3.91335	0.207	0.68403	40 days
RPS10	-0.178534	0.8836	RPS10	3	3	3.42942	2.70344	0.0487	1.31247	40 days
RPS10;RPS10-NUDT3	0.120182	1.08687	RPS10;RPS10-NUDT3	3	3	-2.82775	2.00002	0.106	0.974694	40 days
RPS11	-0.0492271	0.966454	RPS11	3	3	1.83059	2.25037	0.194	0.712198	40 days
RPS12	-0.14156	0.906539	RPS12	3	3	2.47246	3.04596	0.0886	1.05257	40 days
RPS13	-0.0280777	0.980726	RPS13	3	3	5.05407	2.97601	0.0152	1.81816	40 days
RPS14	-0.0180497	0.987567	RPS14	3	3	3.25715	2.02674	0.0813	1.08991	40 days
RPS15	-0.252394	0.839502	RPS15	3	3	0.84165	2.00105	0.489	0.310691	40 days
RPS15A	-0.0719826	0.95133	RPS15A	3	3	4.10243	2.71137	0.0317	1.49894	40 days
RPS16	-0.0408747	0.972065	RPS16	3	3	1.06819	2.14057	0.391	0.407823	40 days
RPS17	-0.0497263	0.96612	RPS17	3	3	1.31292	2.1323	0.313	0.504456	40 days
RPS18	-0.0439645	0.969986	RPS18	3	3	1.92593	2.10026	0.188	0.725842	40 days
RPS19	0.141049	1.10271	RPS19	3	3	-2.60781	2.0681	0.117	0.931814	40 days
RPS2	-0.0105542	0.992711	RPS2	3	3	0.282039	3.46188	0.794	0.100179	40 days
RPS20	0.0962832	1.06902	RPS20	3	3	-3.19655	2.14022	0.0782	1.10679	40 days
RPS21	0.0635935	1.04507	RPS21	3	3	-11.8754	3.22043	0.00091	3.04096	40 days
RPS23	0.0184363	1.01286	RPS23	3	3	-0.66519	2.02127	0.574	0.241088	40 days
RPS24	-0.0272922	0.98126	RPS24	3	3	1.6727	2.29516	0.22	0.657577	40 days
RPS25	-0.388952	0.763684	RPS25	3	3	2.9322	2.2847	0.0848	1.0716	40 days
RPS26;RPS26P11	-0.00292031	0.997978	RPS26;RPS26P11	3	3	0.0257052	2.03353	0.982	0.00788851	40 days
RPS27	-0.0114515	0.992094	RPS27	3	3	0.327969	3.28344	0.763	0.117475	40 days
RPS27A	-0.00882225	0.993904	RPS27A	3	3	0.196013	2.58739	0.859	0.0660068	40 days
RPS28	0.00656592	1.00456	RPS28	3	3	-0.113983	3.1088	0.916	0.0381045	40 days
RPS3	0.00138334	1.00096	RPS3	3	3	-0.203693	2.05126	0.857	0.0670192	40 days
RPS3A	-0.0460374	0.968593	RPS3A	3	3	3.23879	2.05996	0.0804	1.09474	40 days
RPS4X	0.0406372	1.02857	RPS4X	3	3	-1.26657	3.53482	0.282	0.549751	40 days
RPS5	0.0363539	1.02552	RPS5	3	3	-1.87054	2.00359	0.202	0.694649	40 days
RPS6	0.0637459	1.04518	RPS6	3	3	-2.74369	3.99999	0.0517	1.28651	40 days
RPS6KA3	0.126899	1.09194	RPS6KA3	3	3	-1.39793	2.39894	0.277	0.55752	40 days
RPS7	-0.0465601	0.968242	RPS7	3	3	1.25495	3.88385	0.28	0.552842	40 days
RPS8	-0.0831932	0.943966	RPS8	3	3	5.86053	2.17448	0.0229	1.64016	40 days
RPS9	-0.030295	0.97922	RPS9	3	3	0.760261	3.56191	0.494	0.306273	40 days
RPSA	-0.0133906	0.990761	RPSA	3	3	0.59084	2.21615	0.609	0.215383	40 days
RRAGD;RRAGC	-0.0198537	0.986333	RRAGD;RRAGC	3	3	0.316271	2.15656	0.78	0.107905	40 days
RRAS2;RRAS	-0.167312	0.8905	RRAS2;RRAS	3	3	2.14397	2.3506	0.146	0.835647	40 days
RRBP1	-0.0931892	0.937448	RRBP1	3	3	8.29321	3.78195	0.00147	2.83268	40 days
RRM1	-1.0935	0.468622	RRM1	3	3	3.57742	2.90457	0.0394	1.4045	40 days
RRP12	0.0553544	1.03911	RRP12	3	3	-0.183467	3.97483	0.863	0.0639892	40 days
RSL1D1	0.229448	1.17239	RSL1D1	3	3	-1.49665	4	0.209	0.679854	40 days
RTCA	0.0143394	1.00999	RTCA	3	3	-0.183269	2.16391	0.87	0.0604807	40 days
RTCB	-0.138839	0.90825	RTCB	3	3	3.80845	2.08683	0.0585	1.23284	40 days
RTN1	0.278156	1.21264	RTN1	6	6	-0.673263	9.92253	0.516	0.28735	40 days
RTN3	0.580782	1.49566	RTN3	3	3	-5.78628	2.08415	0.026	1.58503	40 days
RTN4	0.107458	1.07733	RTN4	3	3	-3.20602	3.92053	0.0337	1.47237	40 days
RUFY3	0.280022	1.21421	RUFY3	3	3	-1.76075	2.40748	0.199	0.701147	40 days
RUVBL1	-0.281985	0.822458	RUVBL1	3	3	16.1211	3.83499	0.000115	3.9393	40 days
RUVBL2	-0.228463	0.853544	RUVBL2	3	3	59.2507	2.16451	0.000163	3.78781	40 days
S100A11	0.829442	1.777	S100A11	3	3	-22.4367	3.90486	2.84e-05	4.54668	40 days
SAE1	0.037602	1.02641	SAE1	3	3	-2.03734	3.79068	0.115	0.939302	40 days
SAFB	-0.00911794	0.9937	SAFB	3	3	0.262894	2.51634	0.813	0.0899095	40 days
SALL2	-0.241716	0.845739	SALL2	3	3	1.24084	3.49029	0.292	0.534617	40 days
SAMM50	-0.0330831	0.977329	SAMM50	3	3	0.227756	2.27513	0.839	0.076238	40 days
SAP18	0.297058	1.22864	SAP18	3	3	-3.36703	3.12671	0.0409	1.38828	40 days
SAR1A	0.0488576	1.03445	SAR1A	3	3	-0.786719	2.9978	0.489	0.310691	40 days
SARM1	0.260491	1.19789	SARM1	3	3	-2.58029	2.20137	0.112	0.950782	40 days
SARNP	-0.0211097	0.985474	SARNP	3	3	0.439173	3.37873	0.687	0.163043	40 days
SARS	0.00316252	1.00219	SARS	3	3	-0.115784	3.81097	0.914	0.0390538	40 days
SART1	-0.0618682	0.958023	SART1	3	3	3.28258	2.87514	0.0493	1.30715	40 days
SART3	-0.0398857	0.972732	SART3	3	3	0.858639	2.56599	0.463	0.334419	40 days
SBDS	-0.204724	0.867704	SBDS	3	3	3.29458	2.56441	0.0575	1.24033	40 days
SCAMP1	0.493535	1.40789	SCAMP1	3	3	-3.92628	2.5545	0.0392	1.40671	40 days
SCARB2	-0.317212	0.802619	SCARB2	3	3	15.6847	2.00159	0.00403	2.39469	40 days
SCCPDH	-0.522051	0.696381	SCCPDH	3	3	3.47516	3.97956	0.0257	1.59007	40 days
SCFD1	-0.113355	0.924436	SCFD1	3	3	1.76593	3.96724	0.153	0.815309	40 days
SCLY	0.274134	1.20927	SCLY	3	3	-3.32862	2.80659	0.0494	1.30627	40 days
SCP2	-0.644798	0.639582	SCP2	3	3	11.9307	3.36217	0.000722	3.14146	40 days
SCRIB	0.0731139	1.05198	SCRIB	3	3	-2.26431	3.42088	0.0976	1.01055	40 days
SCRN1	-0.0126058	0.9913	SCRN1	3	3	1.68176	2.29131	0.219	0.659556	40 days
SCRN2	-0.368379	0.774652	SCRN2	3	3	2.48593	3.0589	0.0872	1.05948	40 days
SDCBP	0.161798	1.11868	SDCBP	3	3	-2.84687	2.69831	0.0739	1.13136	40 days
SDHA	0.124785	1.09035	SDHA	3	3	-2.66257	3.94907	0.057	1.24413	40 days
SDHB	-0.105071	0.929759	SDHB	3	3	0.894912	3.21656	0.433	0.363512	40 days
SDSL	0.132356	1.09608	SDSL	3	3	-5.48943	2.01747	0.031	1.50864	40 days
SEC11A	0.323349	1.25123	SEC11A	3	3	-5.816	2.06495	0.0263	1.58004	40 days
SEC13	-0.0038745	0.997318	SEC13	3	3	0.441059	2.39353	0.696	0.157391	40 days
SEC16A	-0.351339	0.783856	SEC16A	3	3	4.25025	2.57285	0.0322	1.49214	40 days
SEC22B	-0.071933	0.951362	SEC22B	3	3	7.3936	2.5215	0.00902	2.04479	40 days
SEC23A	-0.153746	0.898914	SEC23A	3	3	16.1859	2.39953	0.00165	2.78252	40 days
SEC23B	0.18109	1.13374	SEC23B	3	3	-1.73535	3.04948	0.18	0.744727	40 days
SEC24B	0.0233032	1.01628	SEC24B	3	3	-0.526638	2.37489	0.644	0.191114	40 days
SEC24C	-0.201145	0.86986	SEC24C	3	3	2.14466	3.77576	0.103	0.987163	40 days
SEC31A	-0.015068	0.98961	SEC31A	3	3	0.494776	3.40431	0.651	0.186419	40 days
SEC61B	-0.0486063	0.96687	SEC61B	3	3	0.768945	2.89207	0.5	0.30103	40 days
SEC63	0.0224625	1.01569	SEC63	3	3	-0.255951	3.92383	0.811	0.0909791	40 days
SEH1L	0.196414	1.14585	SEH1L	3	3	-2.24086	2.21379	0.142	0.847712	40 days
SELENBP1	-0.0637566	0.95677	SELENBP1	3	3	0.790924	3.13107	0.485	0.314258	40 days
SELH;C11orf31	-0.103589	0.930715	SELH;C11orf31	3	3	2.10938	2.01882	0.168	0.774691	40 days
SEP15	0.233935	1.17604	SEP15	3	3	-8.32432	2.38941	0.00809	2.09205	40 days
SEPHS1	-0.179336	0.883109	SEPHS1	3	3	4.15997	2.02544	0.0521	1.28316	40 days
SEPT11	-0.122392	0.918663	SEPT11	3	3	24.7322	2.70599	0.000288	3.54061	40 days
SEPT2	-0.0790255	0.946697	SEPT2	3	3	3.38806	2.27072	0.0645	1.19044	40 days
SEPT3	0.48877	1.40325	SEPT3	3	3	-2.98409	2.03973	0.0941	1.02641	40 days
SEPT5	-0.0951562	0.936171	SEPT5	3	3	1.44544	2.19159	0.275	0.560667	40 days
SEPT6	1.44953	2.73118	SEPT6	3	3	-19.193	2.34747	0.00124	2.90658	40 days
SEPT7	-0.0278277	0.980896	SEPT7	3	3	2.56866	3.78912	0.0655	1.18376	40 days
SEPT9	0.240731	1.18159	SEPT9	3	3	-10.5153	2.07454	0.00786	2.10458	40 days
SERBP1	0.0177386	1.01237	SERBP1	3	3	-0.491216	3.98589	0.649	0.187755	40 days
SERPINB9	0.44842	1.36455	SERPINB9	3	3	-3.99787	2.38205	0.0425	1.37161	40 days
SERPINH1	0.0449791	1.03167	SERPINH1	3	3	-7.54855	2.62402	0.00755	2.12205	40 days
SET;SETSIP	0.114111	1.08231	SET;SETSIP	3	3	-3.54307	3.63952	0.028	1.55284	40 days
SF1	0.0474338	1.03343	SF1	3	3	-2.13503	2.11083	0.16	0.79588	40 days
SF3A1	-0.0227169	0.984377	SF3A1	3	3	2.04624	3.32784	0.124	0.906578	40 days
SF3A2	-0.055254	0.962425	SF3A2	3	3	0.929828	3.05777	0.42	0.376751	40 days
SF3A3	-0.00746535	0.994839	SF3A3	3	3	0.424297	2.48881	0.705	0.151811	40 days
SF3B1	0.0295097	1.02067	SF3B1	3	3	-1.38071	2.47115	0.279	0.554396	40 days
SF3B2	0.0555884	1.03928	SF3B2	3	3	-2.55478	2.00402	0.125	0.90309	40 days
SF3B3	0.0488934	1.03447	SF3B3	3	3	-3.13032	3.94115	0.0359	1.44491	40 days
SF3B4	0.516193	1.43018	SF3B4	3	3	-9.17699	2.05919	0.0106	1.97469	40 days
SF3B5	0.16441	1.12071	SF3B5	3	3	-4.28353	2.69667	0.0289	1.5391	40 days
SF3B6	-0.140892	0.906958	SF3B6	3	3	3.72227	3.87351	0.0216	1.66555	40 days
SFPQ	0.0675934	1.04797	SFPQ	3	3	-7.32752	2.5649	0.00875	2.05799	40 days
SFXN1	-0.0936671	0.937138	SFXN1	3	3	3.73301	2.00198	0.0648	1.18842	40 days
SFXN3	0.442777	1.35922	SFXN3	3	3	-6.9139	3.39764	0.0041	2.38722	40 days
SGTA	-0.263146	0.833269	SGTA	3	3	12.0616	2.04842	0.00622	2.20621	40 days
SH3BGRL	-0.346847	0.786301	SH3BGRL	3	3	4.89099	2.18648	0.0328	1.48413	40 days
SH3BGRL3	0.000183135	1.00013	SH3BGRL3	3	3	-0.00347052	2.11089	0.998	0.000869459	40 days
SH3GL1	-0.028212	0.980635	SH3GL1	3	3	0.905193	2.05101	0.459	0.338187	40 days
SH3GLB1	0.424635	1.34223	SH3GLB1	3	3	-2.91862	2.64886	0.0716	1.14509	40 days
SH3GLB2	-0.121027	0.919533	SH3GLB2	3	3	11.5794	2.00004	0.00738	2.13194	40 days
SHMT2	-0.228151	0.853728	SHMT2	3	3	5.65945	3.84962	0.00539	2.26841	40 days
SKIV2L2	0.159765	1.1171	SKIV2L2	3	3	-3.09197	2.55399	0.0663	1.17849	40 days
SKP1	-0.25717	0.836728	SKP1	3	3	5.05122	2.81351	0.0174	1.75945	40 days
SLC16A3	0.271442	1.20701	SLC16A3	3	3	-8.90203	2.90038	0.00341	2.46725	40 days
SLC17A6	0.628634	1.5461	SLC17A6	3	3	-5.32558	2.11937	0.0295	1.53018	40 days
SLC25A1	-0.0809716	0.945421	SLC25A1	3	3	1.85277	2.25729	0.19	0.721246	40 days
SLC25A11	0.0718098	1.05103	SLC25A11	3	3	-2.47647	2.04679	0.129	0.88941	40 days
SLC25A12	0.135563	1.09852	SLC25A12	3	3	-6.05277	3.92338	0.004	2.39794	40 days
SLC25A13	0.230311	1.17309	SLC25A13	3	3	-8.33985	2.02141	0.0136	1.86646	40 days
SLC25A22	-0.174891	0.885834	SLC25A22	3	3	5.17143	2.26044	0.0272	1.56543	40 days
SLC25A24	-0.493346	0.710376	SLC25A24	3	3	2.94494	2.833	0.0647	1.1891	40 days
SLC25A3	0.107428	1.07731	SLC25A3	3	3	-3.96302	3.73591	0.019	1.72125	40 days
SLC25A4	-0.0447888	0.969432	SLC25A4	3	3	0.529406	2.44127	0.641	0.193142	40 days
SLC25A5	0.0354783	1.0249	SLC25A5	3	3	-2.4251	2.39254	0.115	0.939302	40 days
SLC25A6	0.0738201	1.0525	SLC25A6	3	3	-1.00799	3.04944	0.387	0.412289	40 days
SLC2A1	-0.467972	0.72298	SLC2A1	3	3	1.60691	2.05069	0.246	0.609065	40 days
SLC2A3;SLC2A14	0.0830639	1.05927	SLC2A3;SLC2A14	3	3	-3.74338	3.99562	0.0201	1.6968	40 days
SLC35A4	0.171902	1.12654	SLC35A4	3	3	-0.72337	2.0097	0.544	0.264401	40 days
SLC39A10	0.353354	1.27753	SLC39A10	3	3	-4.45345	2.24873	0.0376	1.42481	40 days
SLC3A2	0.387636	1.30825	SLC3A2	3	3	-37.3836	3.1098	3.13e-05	4.50446	40 days
SLC44A2	-0.246277	0.843069	SLC44A2	3	3	2.66912	3.33012	0.0678	1.16877	40 days
SLC7A5	0.468868	1.38402	SLC7A5	3	3	-10.6398	2.56938	0.00342	2.46597	40 days
SLC9A3R1	0.320286	1.24858	SLC9A3R1	3	3	-8.73872	2.39167	0.0072	2.14267	40 days
SLIRP	0.202963	1.15106	SLIRP	3	3	-1.7738	2.00001	0.218	0.661544	40 days
SLIT2	-0.57283	0.672297	SLIT2	3	3	20.0149	2.06524	0.00214	2.66959	40 days
SLK	-0.172022	0.887598	SLK	3	3	2.06435	2.07574	0.17	0.769551	40 days
SLTM	-0.139654	0.907737	SLTM	3	3	1.9479	3.98106	0.124	0.906578	40 days
SMAD3;SMAD2;SMAD9	-0.219381	0.858934	SMAD3;SMAD2;SMAD9	3	3	1.49575	2.39778	0.253	0.596879	40 days
SMARCA4	-0.146252	0.903595	SMARCA4	3	3	4.67478	3.87007	0.0103	1.98716	40 days
SMARCA5	-0.130049	0.9138	SMARCA5	3	3	12.4876	2.01058	0.00623	2.20551	40 days
SMARCB1	-0.0769748	0.948044	SMARCB1	3	3	0.900675	2.00121	0.463	0.334419	40 days
SMARCC1	-0.237059	0.848473	SMARCC1	3	3	5.24333	2.02636	0.0336	1.47366	40 days
SMARCC2	0.0325927	1.02285	SMARCC2	3	3	-1.30767	2.00568	0.321	0.493495	40 days
SMARCE1	0.0323553	1.02268	SMARCE1	3	3	-1.09177	2.40797	0.372	0.429457	40 days
SMC1A	0.148669	1.10855	SMC1A	3	3	-1.72588	2.0032	0.226	0.645892	40 days
SMC3	-0.0779049	0.947433	SMC3	3	3	5.27627	2.39181	0.0229	1.64016	40 days
SMCHD1	0.278678	1.21308	SMCHD1	3	3	-4.68846	3.86339	0.0102	1.9914	40 days
SMEK1	-0.103914	0.930505	SMEK1	3	3	1.94902	2.0505	0.187	0.728158	40 days
SMS	0.373307	1.29532	SMS	3	3	-11.9347	2.01251	0.00679	2.16813	40 days
SMU1	0.0553271	1.03909	SMU1	3	3	-0.276092	3.76568	0.797	0.0985417	40 days
SNAP25	0.0274581	1.01921	SNAP25	3	3	-0.59408	2.12416	0.61	0.21467	40 days
SNAP91	0.467247	1.38247	SNAP91	3	3	-7.78947	2.66559	0.00662	2.17914	40 days
SNAPIN	-0.127958	0.915126	SNAPIN	3	3	7.42777	2.09184	0.0156	1.80688	40 days
SNCA	1.20545	2.30609	SNCA	3	3	-2.55514	2.39643	0.105	0.978811	40 days
SNCG	0.261607	1.19881	SNCG	3	3	-9.17823	2.69798	0.00413	2.38405	40 days
SND1	-0.206916	0.866388	SND1	3	3	15.3185	3.63568	0.000196	3.70774	40 days
SNRNP200	-0.059075	0.959879	SNRNP200	3	3	5.50231	3.90533	0.0057	2.24413	40 days
SNRNP40;DKFZp434D199	-0.200098	0.870492	SNRNP40;DKFZp434D199	3	3	4.98978	2.20433	0.031	1.50864	40 days
SNRNP70	0.0297402	1.02083	SNRNP70	3	3	-2.18331	3.36365	0.107	0.970616	40 days
SNRPA	0.129165	1.09366	SNRPA	3	3	-1.83178	3.45081	0.152	0.818156	40 days
SNRPA1	-0.0364301	0.975065	SNRPA1	3	3	1.51963	3.22968	0.22	0.657577	40 days
SNRPC	-0.208467	0.865456	SNRPC	3	3	4.29513	2.07545	0.047	1.3279	40 days
SNRPD1	0.234532	1.17653	SNRPD1	3	3	-8.3055	3.99983	0.00115	2.9393	40 days
SNRPD2	-0.0424155	0.971028	SNRPD2	3	3	1.34666	3.87548	0.251	0.600326	40 days
SNRPD3	0.0521026	1.03677	SNRPD3	3	3	-1.17846	2.06207	0.357	0.447332	40 days
SNRPE	-0.599	0.660211	SNRPE	3	3	1.30216	2.04329	0.32	0.49485	40 days
SNRPG;SNRPGP15	0.0724193	1.05148	SNRPG;SNRPGP15	3	3	-1.00783	3.40616	0.38	0.420216	40 days
SNRPN;SNRPB	0.0715708	1.05086	SNRPN;SNRPB	3	3	-2.62792	2.18279	0.109	0.962574	40 days
SNX1	0.404555	1.32368	SNX1	3	3	-3.68656	3.85088	0.0225	1.64782	40 days
SNX12	0.144208	1.10512	SNX12	3	3	-2.92756	3.36861	0.053	1.27572	40 days
SNX2	0.200093	1.14877	SNX2	3	3	-6.67094	3.44747	0.00438	2.35853	40 days
SNX5	0.0812172	1.05791	SNX5	3	3	-0.389847	2.26839	0.73	0.136677	40 days
SNX6	-0.0828338	0.944201	SNX6	3	3	2.15083	3.18966	0.115	0.939302	40 days
SOD1	-0.0616452	0.958171	SOD1	3	3	4.21995	2.29489	0.0405	1.39254	40 days
SOGA3	0.190525	1.14118	SOGA3	3	3	-4.54942	2.89172	0.0215	1.66756	40 days
SON	-0.0280995	0.980711	SON	3	3	0.291434	2.03687	0.798	0.0979971	40 days
SORD	-0.0438497	0.970063	SORD	3	3	0.531663	2.00272	0.648	0.188425	40 days
SPCS3	0.00130501	1.0009	SPCS3	3	3	-0.0728748	2.93888	0.947	0.02365	40 days
SPG20	-0.143398	0.905384	SPG20	3	3	1.40776	2.19295	0.284	0.546682	40 days
SPTAN1	-0.151625	0.900236	SPTAN1	3	3	7.67123	2.19929	0.0126	1.89963	40 days
SPTBN1	-0.16317	0.893061	SPTBN1	3	3	8.16542	3.81135	0.0015	2.82391	40 days
SPTBN2	-0.243463	0.844715	SPTBN2	3	3	5.07092	2.48698	0.023	1.63827	40 days
SRC	-0.0494116	0.96633	SRC	3	3	1.14914	2.12959	0.363	0.440093	40 days
SRGAP2	0.0276207	1.01933	SRGAP2	3	3	-0.267846	2.10219	0.813	0.0899095	40 days
SRI	0.0224964	1.01572	SRI	3	3	-1.57354	3.98589	0.191	0.718967	40 days
SRM	-0.100877	0.932466	SRM	3	3	1.75945	3.29465	0.168	0.774691	40 days
SRP14	-0.025716	0.982333	SRP14	3	3	3.22895	2.33077	0.0685	1.16431	40 days
SRP68	-0.0760966	0.948621	SRP68	3	3	4.57452	2.69328	0.0247	1.6073	40 days
SRP72	0.0488751	1.03446	SRP72	3	3	-0.686467	2.01125	0.563	0.249492	40 days
SRP9;DKFZp564M2223	0.00129355	1.0009	SRP9;DKFZp564M2223	3	3	-0.0233103	2.259	0.983	0.00744648	40 days
SRPRB	-0.211297	0.86376	SRPRB	3	3	4.09961	2.17202	0.0474	1.32422	40 days
SRR	-0.410552	0.752335	SRR	3	3	2.89932	3.06119	0.061	1.21467	40 days
SRRM1	0.0817264	1.05828	SRRM1	3	3	-0.320572	3.45322	0.767	0.115205	40 days
SRRM2	0.223867	1.16786	SRRM2	3	3	-0.741895	2.01951	0.535	0.271646	40 days
SRRT	-0.00450726	0.996881	SRRT	3	3	0.083171	2.17681	0.941	0.0264104	40 days
SRSF1	-0.00148745	0.99897	SRSF1	3	3	0.038992	2.00196	0.972	0.0123337	40 days
SRSF10;FUSIP1;SRSF12	-0.0629874	0.95728	SRSF10;FUSIP1;SRSF12	3	3	0.351624	3.84872	0.744	0.128427	40 days
SRSF11	0.0166577	1.01161	SRSF11	3	3	-0.168987	2.09672	0.881	0.0550241	40 days
SRSF2	0.173959	1.12815	SRSF2	3	3	-2.46785	2.00228	0.132	0.879426	40 days
SRSF3	0.0268617	1.01879	SRSF3	3	3	-1.36611	3.27145	0.258	0.58838	40 days
SRSF4	0.310934	1.24051	SRSF4	3	3	-2.18947	3.35508	0.107	0.970616	40 days
SRSF5	0.180646	1.13339	SRSF5	3	3	-1.67557	2.2954	0.22	0.657577	40 days
SRSF6	0.187996	1.13918	SRSF6	3	3	-34.6187	2.97264	5.7e-05	4.24413	40 days
SRSF7	0.0655559	1.04649	SRSF7	3	3	-1.27844	3.56114	0.278	0.555955	40 days
SRSF9	-0.0617366	0.95811	SRSF9	3	3	3.66295	2.27404	0.0551	1.25885	40 days
SSB	0.0318515	1.02232	SSB	3	3	-2.00145	2.43902	0.16	0.79588	40 days
SSBP1	0.0839406	1.05991	SSBP1	3	3	-4.49909	2.2254	0.0376	1.42481	40 days
SSR1	-0.0392179	0.973182	SSR1	3	3	1.08963	2.06541	0.387	0.412289	40 days
SSR4	-0.100162	0.932928	SSR4	3	3	1.29261	3.75295	0.27	0.568636	40 days
SSRP1	-0.144733	0.904547	SSRP1	3	3	2.29682	2.83917	0.11	0.958607	40 days
ST13;ST13P5;ST13P4	-0.246777	0.842777	ST13;ST13P5;ST13P4	3	3	5.49423	2.94738	0.0124	1.90658	40 days
STAM	0.0708872	1.05036	STAM	3	3	-0.396591	3.83486	0.713	0.14691	40 days
STAU1	-0.0130534	0.990993	STAU1	3	3	0.182341	2.41866	0.869	0.0609802	40 days
STIP1	-0.133175	0.911823	STIP1	3	3	6.74964	2.34345	0.0139	1.85699	40 days
STK26;STK25	-0.152694	0.899569	STK26;STK25	3	3	5.92329	3.75155	0.00497	2.30364	40 days
STK39	0.0876679	1.06265	STK39	3	3	-1.32982	2.15959	0.307	0.512862	40 days
STMN1	0.334677	1.2611	STMN1	3	3	-7.65045	2.00178	0.0166	1.77989	40 days
STMN2	0.420462	1.33836	STMN2	3	3	-1.95414	2.00243	0.19	0.721246	40 days
STOML2	0.0571364	1.0404	STOML2	3	3	-1.64364	3.16138	0.194	0.712198	40 days
STRAP	-0.0622949	0.957739	STRAP	3	3	4.82723	3.65218	0.0106	1.97469	40 days
STT3B	-0.0497676	0.966092	STT3B	3	3	0.580861	3.43419	0.597	0.224026	40 days
STX12	-0.0807722	0.945551	STX12	3	3	1.00449	2.24646	0.411	0.386158	40 days
STX7	0.0290002	1.0203	STX7	3	3	-1.14979	2.01975	0.368	0.434152	40 days
STX8	-0.227836	0.853915	STX8	3	3	2.02794	3.07423	0.133	0.876148	40 days
STXBP1	0.841093	1.79141	STXBP1	3	3	-8.6087	2.02957	0.0126	1.89963	40 days
SUB1	-0.0164599	0.988656	SUB1	3	3	0.164176	3.07967	0.88	0.0555173	40 days
SUCLA2	-0.00571343	0.996048	SUCLA2	3	3	0.089687	2.67791	0.935	0.0291884	40 days
SUCLG1	0.259068	1.19671	SUCLG1	3	3	-4.3089	2.95955	0.0237	1.62525	40 days
SUCLG2	0.0970084	1.06955	SUCLG2	3	3	-0.813075	2.35587	0.49	0.309804	40 days
SUGP2	0.012609	1.00878	SUGP2	3	3	-0.317738	2.4991	0.775	0.110698	40 days
SUGT1	-0.292637	0.816408	SUGT1	3	3	9.7512	2.79195	0.00308	2.51145	40 days
SULF1	-0.374752	0.771238	SULF1	3	3	5.27477	2.54774	0.0198	1.70333	40 days
SUMO1	-0.0416309	0.971556	SUMO1	3	3	0.710597	3.16786	0.526	0.279014	40 days
SUMO2	0.0322171	1.02258	SUMO2	3	3	-1.08992	2.08831	0.385	0.414539	40 days
SUN2	-0.20713	0.866259	SUN2	3	3	1.82033	2.09172	0.205	0.688246	40 days
SUPT16H	-0.0755238	0.948998	SUPT16H	3	3	4.15409	3.46282	0.0191	1.71897	40 days
SUPT5H	0.0039614	1.00275	SUPT5H	3	3	-0.0382431	2.00231	0.973	0.0118872	40 days
SURF4	0.0635192	1.04501	SURF4	3	3	-2.03534	2.10938	0.172	0.764472	40 days
SV2A	0.436699	1.3535	SV2A	3	3	-1.35548	3.07364	0.266	0.575118	40 days
SYAP1	0.349819	1.2744	SYAP1	3	3	-7.47365	2.00005	0.0174	1.75945	40 days
SYMPK	-0.0581893	0.960469	SYMPK	3	3	1.42496	2.2435	0.277	0.55752	40 days
SYN1	1.02928	2.041	SYN1	3	3	-7.73402	2.02171	0.0158	1.80134	40 days
SYN3	0.708765	1.6344	SYN3	3	3	-10.6316	2.03055	0.00828	2.08197	40 days
SYNCRIP	-0.0600019	0.959263	SYNCRIP	3	3	1.70561	3.11118	0.183	0.737549	40 days
SYNE2	-0.37519	0.771004	SYNE2	3	3	3.07965	2.06742	0.0875	1.05799	40 days
SYNJ1	-0.335163	0.792694	SYNJ1	3	3	1.77247	2.17765	0.208	0.681937	40 days
SYT1	-0.416636	0.749169	SYT1	3	3	3.62119	3.26727	0.0314	1.50307	40 days
TAF15	-0.196224	0.872832	TAF15	3	3	4.70305	3.91925	0.00976	2.01055	40 days
TAGLN	-0.438509	0.737897	TAGLN	3	3	1.66668	2.62854	0.207	0.68403	40 days
TAGLN2	-0.0355981	0.975627	TAGLN2	3	3	1.99864	2.08015	0.179	0.747147	40 days
TAGLN3	0.369553	1.29195	TAGLN3	3	3	-16.8474	3.92928	8.24e-05	4.08407	40 days
TALDO1	0.21304	1.15913	TALDO1	3	3	-10.9333	3.7515	0.000557	3.25414	40 days
TARDBP;TDP43	0.0108017	1.00752	TARDBP;TDP43	3	3	-0.13278	2.01414	0.906	0.0428718	40 days
TARS	-0.0532466	0.963765	TARS	3	3	1.35637	2.2398	0.295	0.530178	40 days
TATDN1	-0.0828947	0.944161	TATDN1	3	3	1.01141	2.21736	0.409	0.388277	40 days
TBC1D13	-0.251151	0.840226	TBC1D13	3	3	0.861526	2.71858	0.458	0.339135	40 days
TBCA	0.0454417	1.032	TBCA	3	3	-1.97553	3.99997	0.119	0.924453	40 days
TBCB	-0.0844826	0.943123	TBCB	3	3	3.57394	3.34892	0.0313	1.50446	40 days
TBCD	0.0551972	1.039	TBCD	3	3	-0.997777	2.28848	0.412	0.385103	40 days
TBCE	-0.0996918	0.933232	TBCE	3	3	1.38053	3.68277	0.245	0.610834	40 days
TBL1XR1	-0.053938	0.963303	TBL1XR1	3	3	3.38272	2.65063	0.0517	1.28651	40 days
TCAF1	-1.01811	0.493764	TCAF1	3	3	4.80787	2.0664	0.0381	1.41908	40 days
TCEA1	0.196718	1.14609	TCEA1	3	3	-2.66287	2.39969	0.0965	1.01547	40 days
TCEAL3	0.422534	1.34028	TCEAL3	3	3	-5.0618	2.36357	0.0258	1.58838	40 days
TCEAL5	0.417184	1.33532	TCEAL5	3	3	-9.88837	2.63816	0.00371	2.43063	40 days
TCEB1	-0.0265489	0.981766	TCEB1	3	3	1.96753	3.89814	0.122	0.91364	40 days
TCEB2	-0.101795	0.931873	TCEB2	3	3	2.12052	2.44756	0.144	0.841638	40 days
TCERG1	0.166288	1.12217	TCERG1	3	3	-10.8924	3.84367	0.000498	3.30277	40 days
TCOF1	0.117794	1.08507	TCOF1	3	3	-7.66229	2.22892	0.0121	1.91721	40 days
TCP1	-0.0765268	0.948338	TCP1	3	3	4.73479	2.71752	0.0222	1.65365	40 days
TERF2	-0.013843	0.990451	TERF2	3	3	0.0981845	2.13149	0.93	0.0315171	40 days
TERF2IP	0.176009	1.12975	TERF2IP	3	3	-4.24759	3.03337	0.0234	1.63078	40 days
TFAM	0.216471	1.16189	TFAM	3	3	-3.9504	3.99564	0.0168	1.77469	40 days
TFCP2	0.015503	1.0108	TFCP2	3	3	-0.150913	3.71744	0.888	0.051587	40 days
TGOLN2	-0.641103	0.641223	TGOLN2	3	3	5.61044	2.50047	0.0179	1.74715	40 days
TH	1.51169	2.85144	TH	3	3	-6.58654	2.00251	0.0222	1.65365	40 days
THOC2	0.243418	1.18379	THOC2	3	3	-1.92805	2.169	0.184	0.735182	40 days
THOP1	-0.0445687	0.96958	THOP1	3	3	2.20296	2.32082	0.141	0.850781	40 days
THRAP3	-0.0298391	0.97953	THRAP3	3	3	1.03799	3.49987	0.366	0.436519	40 days
THUMPD1	0.117719	1.08502	THUMPD1	3	3	-1.10336	2.04866	0.383	0.416801	40 days
THUMPD3	-0.139875	0.907598	THUMPD3	3	3	1.59601	3.62774	0.193	0.714443	40 days
THY1	-0.922038	0.527763	THY1	3	3	13.3016	3.99984	0.000185	3.73283	40 days
THYN1	-0.11258	0.924933	THYN1	3	3	5.59957	3.95341	0.00517	2.28651	40 days
TIA1	-0.171775	0.88775	TIA1	3	3	3.56082	3.17611	0.0345	1.46218	40 days
TIMM13	0.492095	1.40649	TIMM13	3	3	-3.08497	2.24779	0.0785	1.10513	40 days
TIMM44	-0.16401	0.892541	TIMM44	3	3	5.52444	2.62402	0.0165	1.78252	40 days
TIMM8B	0.225687	1.16933	TIMM8B	3	3	-0.954955	2.73541	0.416	0.380907	40 days
TIMM9	0.298131	1.22955	TIMM9	3	3	-15.8279	2.70906	0.000951	3.02182	40 days
TIPRL	-0.228567	0.853482	TIPRL	3	3	19.3127	2.41856	0.00104	2.98297	40 days
TJP1	0.0880269	1.06292	TJP1	3	3	-0.369697	3.44058	0.733	0.134896	40 days
TKT	0.115329	1.08322	TKT	3	3	-7.84523	2.29098	0.0106	1.97469	40 days
TLDC1	0.371211	1.29344	TLDC1	3	3	-10.4916	3.84775	0.00057	3.24413	40 days
TLN1	0.0114208	1.00795	TLN1	3	3	-0.225311	3.02791	0.836	0.0777937	40 days
TM9SF2	0.437094	1.35387	TM9SF2	3	3	-4.5517	3.42877	0.0148	1.82974	40 days
TM9SF3	-0.0432256	0.970483	TM9SF3	3	3	0.713924	2.16928	0.544	0.264401	40 days
TMA7;hCG_2014768	-0.313979	0.80442	TMA7;hCG_2014768	3	3	1.10978	2.14412	0.376	0.424812	40 days
TMCO1	0.133367	1.09685	TMCO1	3	3	-1.08365	2.307	0.379	0.421361	40 days
TMED10	0.203313	1.15134	TMED10	3	3	-6.37651	2.02934	0.0229	1.64016	40 days
TMED2	0.19731	1.14656	TMED2	3	3	-5.94413	2.46465	0.0162	1.79048	40 days
TMED4	0.147138	1.10737	TMED4	3	3	-1.47077	2.00001	0.279	0.554396	40 days
TMED7-TICAM2;TMED7	0.0601477	1.04257	TMED7-TICAM2;TMED7	3	3	-1.56034	2.27669	0.244	0.61261	40 days
TMED9	0.0998775	1.07168	TMED9	3	3	-2.16683	3.14573	0.115	0.939302	40 days
TMEM167A	0.0579506	1.04099	TMEM167A	3	3	-5.20596	2.33649	0.0249	1.6038	40 days
TMEM30A	-0.0316082	0.978329	TMEM30A	3	3	0.478694	3.9729	0.657	0.182435	40 days
TMEM33	0.0216603	1.01513	TMEM33	3	3	-0.30959	2.87681	0.778	0.10902	40 days
TMEM35	0.160262	1.11749	TMEM35	3	3	-1.55349	3.99608	0.195	0.709965	40 days
TMEM43	-0.0826728	0.944307	TMEM43	3	3	3.22505	2.23684	0.0726	1.13906	40 days
TMOD2	0.163626	1.1201	TMOD2	3	3	-2.14208	3.92746	0.1	1	40 days
TMOD3	-0.57571	0.670956	TMOD3	3	3	8.53009	2.45209	0.007	2.1549	40 days
TMPO	0.0967396	1.06935	TMPO	3	3	-5.50851	2.93467	0.0125	1.90309	40 days
TMSB15B;TMSB15A	0.0939795	1.06731	TMSB15B;TMSB15A	3	3	-3.61318	3.94671	0.023	1.63827	40 days
TMSB4X	0.555289	1.46946	TMSB4X	3	3	-98.9547	3.23931	9.47e-07	6.02365	40 days
TMX1	-0.061674	0.958152	TMX1	3	3	0.611199	3.16465	0.582	0.235077	40 days
TNKS1BP1	-0.22156	0.857637	TNKS1BP1	3	3	5.73591	3.88194	0.00501	2.30016	40 days
TNPO1	0.142638	1.10392	TNPO1	3	3	-4.98379	2.34836	0.0271	1.56703	40 days
TNPO3	-0.11877	0.920972	TNPO3	3	3	2.70786	2.44085	0.0917	1.03763	40 days
TOLLIP	0.039989	1.02811	TOLLIP	3	3	-0.534925	3.91947	0.622	0.20621	40 days
TOM1	0.448234	1.36437	TOM1	3	3	-4.68934	3.04016	0.0178	1.74958	40 days
TOMM22	0.241104	1.1819	TOMM22	3	3	-3.94144	2.22031	0.0494	1.30627	40 days
TOMM34	0.107624	1.07745	TOMM34	3	3	-0.472171	2.02799	0.683	0.165579	40 days
TOMM40	0.0587321	1.04155	TOMM40	3	3	-0.817343	2.75556	0.478	0.320572	40 days
TOMM70A	0.378388	1.29989	TOMM70A	3	3	-5.06245	3.11244	0.0136	1.86646	40 days
TOP1	0.0405072	1.02848	TOP1	3	3	-1.11563	3.57335	0.334	0.476254	40 days
TOP2A	-0.074116	0.949924	TOP2A	3	3	1.47301	3.47079	0.225	0.647817	40 days
TOP2B	-0.122113	0.918841	TOP2B	3	3	2.01018	2.04949	0.179	0.747147	40 days
TOR1AIP1	-0.210016	0.864528	TOR1AIP1	3	3	8.57096	2.00053	0.0133	1.87615	40 days
TP53BP1	0.155503	1.11381	TP53BP1	3	3	-3.87518	3.33938	0.0251	1.60033	40 days
TP53I3	0.204561	1.15234	TP53I3	3	3	-5.12569	3.9859	0.00692	2.15989	40 days
TPBG	-0.102169	0.931631	TPBG	3	3	0.968574	2.27697	0.424	0.372634	40 days
TPD52	0.058352	1.04128	TPD52	3	3	-0.730414	2.67782	0.524	0.280669	40 days
TPD52L2	-0.0702115	0.952498	TPD52L2	3	3	1.04779	2.12717	0.399	0.399027	40 days
TPH1	2.01947	4.05436	TPH1	3	3	-15.6287	2.00004	0.00407	2.39041	40 days
TPI1	0.0200698	1.01401	TPI1	3	3	-0.824754	2.09785	0.493	0.307153	40 days
TPM1	0.678955	1.60098	TPM1	3	3	-5.76341	2.00546	0.0286	1.54363	40 days
TPM3	-0.18484	0.879746	TPM3	3	3	10.4687	3.92598	0.000518	3.28567	40 days
TPM4	-0.00309343	0.997858	TPM4	3	3	0.156256	2.03863	0.89	0.05061	40 days
TPP1	-0.541872	0.686879	TPP1	3	3	2.92245	3.22511	0.0562	1.25026	40 days
TPP2	-0.00210547	0.998542	TPP2	3	3	0.0657635	3.88357	0.951	0.0218195	40 days
TPPP3	-0.370673	0.773421	TPPP3	3	3	6.4931	2.09196	0.0204	1.69037	40 days
TPR	0.069902	1.04965	TPR	3	3	-37.0924	2.14773	0.00047	3.3279	40 days
TPT1	-0.140363	0.907291	TPT1	3	3	10.1041	3.48392	0.00106	2.97469	40 days
TRA2A	0.0140501	1.00979	TRA2A	3	3	-0.195751	3.56684	0.855	0.0680339	40 days
TRA2B	-0.0293146	0.979886	TRA2B	3	3	1.91321	2.00026	0.196	0.707744	40 days
TRAP1	-0.0172944	0.988084	TRAP1	3	3	0.463536	2.07511	0.687	0.163043	40 days
TRIM2	-0.393634	0.76121	TRIM2	3	3	4.0916	2.16012	0.0481	1.31785	40 days
TRIM28	-0.0129869	0.991039	TRIM28	3	3	0.604598	2.21611	0.602	0.220404	40 days
TRIM33	-0.326048	0.797719	TRIM33	3	3	6.6979	3.45543	0.00429	2.36754	40 days
TRIM71	0.172276	1.12683	TRIM71	3	3	-0.410269	3.88137	0.703	0.153045	40 days
TRIO	0.140089	1.10197	TRIO	3	3	-0.908442	2.28758	0.449	0.347754	40 days
TRMT10C	-0.126564	0.916011	TRMT10C	3	3	1.6835	2.13009	0.227	0.643974	40 days
TRMT112	-0.117902	0.921527	TRMT112	3	3	1.48428	2.10227	0.27	0.568636	40 days
TRNT1	-0.0282473	0.980611	TRNT1	3	3	0.265433	2.90045	0.808	0.0925886	40 days
TROVE2	-0.0839621	0.943463	TROVE2	3	3	5.04497	2.81299	0.0175	1.75696	40 days
TSC22D1	-0.135485	0.910364	TSC22D1	3	3	6.53522	2.00527	0.0225	1.64782	40 days
TSFM	-0.123596	0.917897	TSFM	3	3	0.579297	3.92624	0.594	0.226214	40 days
TSG101	-0.0131849	0.990903	TSG101	3	3	0.215214	2.36578	0.847	0.0721166	40 days
TSN	0.0576093	1.04074	TSN	3	3	-1.52939	2.99464	0.224	0.649752	40 days
TSNAX;DISC1	0.787514	1.7261	TSNAX;DISC1	3	3	-3.29047	2.36776	0.0645	1.19044	40 days
TSPAN6	-0.0391862	0.973204	TSPAN6	3	3	0.364658	3.83412	0.735	0.133713	40 days
TSTD1	-0.218374	0.859534	TSTD1	3	3	4.22302	3.96205	0.0137	1.86328	40 days
TTLL12	0.244431	1.18463	TTLL12	3	3	-2.03861	2.83264	0.14	0.853872	40 days
TTR	-0.504648	0.704832	TTR	3	3	6.51907	2.66852	0.0104	1.98297	40 days
TUBA1A;TUBA3E	0.0447247	1.03149	TUBA1A;TUBA3E	3	3	-1.33704	3.93686	0.253	0.596879	40 days
TUBA1B	0.176849	1.13041	TUBA1B	3	3	-1.75483	2.75054	0.186	0.730487	40 days
TUBA1C	-0.0693453	0.95307	TUBA1C	3	3	1.14716	2.10696	0.365	0.437707	40 days
TUBB	-0.0166813	0.988504	TUBB	3	3	0.518085	2.04706	0.655	0.183759	40 days
TUBB2A	0.0245226	1.01714	TUBB2A	3	3	-0.56085	2.06671	0.63	0.200659	40 days
TUBB2B	0.0979673	1.07026	TUBB2B	3	3	-4.94279	3.90344	0.00831	2.0804	40 days
TUBB3	0.0835773	1.05964	TUBB3	3	3	-1.64554	2.07695	0.237	0.625252	40 days
TUBB4A	0.123998	1.08975	TUBB4A	3	3	-5.70352	2.02809	0.0285	1.54516	40 days
TUBB4B	0.0592473	1.04192	TUBB4B	3	3	-4.061	2.20458	0.0471	1.32698	40 days
TUBB8	0.0636562	1.04511	TUBB8	3	3	-1.57582	3.40657	0.202	0.694649	40 days
TUFM	-0.0833132	0.943887	TUFM	3	3	2.55716	2.04444	0.122	0.91364	40 days
TWF1	-0.00423687	0.997068	TWF1	3	3	0.0556783	2.47647	0.96	0.0177288	40 days
TWF2	-0.0558424	0.962033	TWF2	3	3	3.45129	2.62857	0.05	1.30103	40 days
TXN	0.309315	1.23912	TXN	3	3	-8.80518	2.02606	0.0122	1.91364	40 days
TXNDC12	-0.196982	0.872374	TXNDC12	3	3	1.25031	2.49129	0.316	0.500313	40 days
TXNDC17	-0.0306565	0.978975	TXNDC17	3	3	0.620117	2.77209	0.582	0.235077	40 days
TXNDC5	0.598094	1.51372	TXNDC5	3	3	-116.819	3.99903	3.23e-08	7.4908	40 days
TXNL1	0.159935	1.11724	TXNL1	3	3	-3.03266	2.12166	0.0871	1.05998	40 days
TXNRD1	0.150277	1.10978	TXNRD1	3	3	-10.1417	3.27789	0.00138	2.86012	40 days
U2AF1;U2AF1L4	-0.130447	0.913548	U2AF1;U2AF1L4	3	3	5.79154	3.99212	0.00445	2.35164	40 days
U2AF2	-0.0334233	0.977099	U2AF2	3	3	1.49199	2.30039	0.258	0.58838	40 days
U2SURP	-0.0191895	0.986787	U2SURP	3	3	0.126205	3.98388	0.906	0.0428718	40 days
UBA1	0.322528	1.25052	UBA1	3	3	-17.9364	2.21335	0.00193	2.71444	40 days
UBA2	-0.18044	0.882434	UBA2	3	3	8.61715	3.99904	0.000998	3.00087	40 days
UBA3	-0.00934756	0.993542	UBA3	3	3	2.22466	2.01895	0.155	0.809668	40 days
UBA5	0.534376	1.44832	UBA5	3	3	-1.42639	2.03835	0.288	0.540608	40 days
UBA6	0.208753	1.15569	UBA6	3	3	-18.0363	2.01429	0.00296	2.52871	40 days
UBAP2L	0.215803	1.16135	UBAP2L	3	3	-3.30437	2.22115	0.0699	1.15552	40 days
UBE2D2;UBE2D3	0.0538141	1.03801	UBE2D2;UBE2D3	3	3	-1.0369	2.67464	0.384	0.415669	40 days
UBE2I	0.0254329	1.01779	UBE2I	3	3	-0.471258	2.1275	0.681	0.166853	40 days
UBE2K	-0.0139757	0.99036	UBE2K	3	3	0.550129	3.99828	0.612	0.213249	40 days
UBE2L3	-0.176722	0.884711	UBE2L3	3	3	2.75363	3.87729	0.053	1.27572	40 days
UBE2M	-0.0180982	0.987534	UBE2M	3	3	0.335116	3.30815	0.758	0.120331	40 days
UBE2N	0.120955	1.08745	UBE2N	3	3	-17.6019	3.99846	6.14e-05	4.21183	40 days
UBE2O	-0.113613	0.92427	UBE2O	3	3	6.77992	3.69705	0.00327	2.48545	40 days
UBE2V1;TMEM189-UBE2V1	0.121446	1.08782	UBE2V1;TMEM189-UBE2V1	3	3	-3.5036	3.89826	0.0259	1.5867	40 days
UBE2V2	0.0124335	1.00866	UBE2V2	3	3	-0.372781	2.22788	0.742	0.129596	40 days
UBFD1	0.334076	1.26057	UBFD1	3	3	-2.5233	3.05661	0.0844	1.07366	40 days
UBL4A	-0.212149	0.863251	UBL4A	3	3	3.7487	2.57578	0.0429	1.36754	40 days
UBLCP1	-0.4479	0.733109	UBLCP1	3	3	1.88014	2.0284	0.199	0.701147	40 days
UBQLN1	-0.154479	0.898457	UBQLN1	3	3	2.12822	3.99444	0.101	0.995679	40 days
UBQLN2	0.0445098	1.03133	UBQLN2	3	3	-0.670339	2.05516	0.57	0.244125	40 days
UBQLN4	-0.00341017	0.997639	UBQLN4	3	3	0.176795	2.65821	0.872	0.0594835	40 days
UBR4	0.113311	1.08171	UBR4	3	3	-1.9406	2.01507	0.191	0.718967	40 days
UBTF	-0.214383	0.861915	UBTF	3	3	9.65643	2.11262	0.0088	2.05552	40 days
UBXN7	-0.153309	0.899186	UBXN7	3	3	3.02623	3.03467	0.0557	1.25414	40 days
UCHL1	0.230942	1.1736	UCHL1	3	3	-17.4441	3.88976	7.73e-05	4.11182	40 days
UCHL3	0.189605	1.14045	UCHL3	3	3	-1.2897	2.00066	0.326	0.486782	40 days
[truncated: 2,149 more rows]
